# Supplementary material for: In silico identification of a multi-functional regulatory protein involved in Holliday junction resolution in bacteria
Source: BMC Syst Biol. 2012 Jul 16;6(Suppl 1):S20. doi: 10.1186/1752-0509-6-S1-S20 (PMC3403352; doi:10.1186/1752-0509-6-S1-S20)
Supplement: Additional file 1 — This file contains the distribution of RuvA, RuvB, RuvC, RecU and YebC genes in sequenced bacteria. [file 1752-0509-6-S1-S20-S1.xls]

## Sheet: Sheet1
Classification	Organism	YebC	RuvC	RecU	RuvA	RuvB
Actinobacteria	Acidimicrobium ferrooxidans DSM 10331	+1 (1275354..1276106)	+ (1274409..1274903)	-	+	+
	Acidothermus cellulolyticus 11B	+1 (1499234..1499980)	+ (1498546..1499082)	-	+	+
	Actinomyces coleocanis DSM 15436	+1 (contig00038:133855..134616)	+ (contig00038:133207..133839)	-	+	+
	Actinomyces odontolyticus ATCC 17982	+1 (Cont201.13:1497175..1497936)	+ (Cont201.13:1495054..1495683)	-	+	+
	Actinomyces oris K20	+1 (contig: AOKODU1240:476..1222)	+ (contig: AOKODU1240: 4..396)	-	+	+
	Actinomyces sp. oral taxon 170 str. F0386	+1 (A_spOraltaxon170F0386-1.0_Cont50.2:39933..40697)	+ (A_spOraltaxon170F0386-1.0_Cont50.2:39257..39826)	-	+	+
	Actinomyces urogenitalis DSM 15434	+1 (contig00029:575..1339)	+ (contig00029:1..501)	-	+	+
	Actinomyces viscosus C505	+1 (cont1.73:37100..37846)	+ (cont1.73:37926..38333)	-	+	+
	Actinosynnema mirum DSM 43827	+1 (2335528..2336283)	+ (1847487..1848479)	-	+	+
	Aeromicrobium marinum DSM 15272	+1 (Contig685:75481..76239)	+ (Contig685:76401..76910)	-	+	+
	Amycolatopsis mediterranei U32	+1 (5880230..5880985)	+ (5878403..5878993)	-	+	+
	Arcanobacterium haemolyticum DSM 20595	+1 (928776..929540)	+ (929541..930161)	-	+	+
	Arthrobacter arilaitensis Re117	+1 (1987076..1987834)	+ (1986473..1987072)	-	+	+
	Arthrobacter aurescens TC1	+1 (2533279..2534034)	+ (2532663..2533232)	-	+	+
	Arthrobacter chlorophenolicus A6	+1 (2294474..2295229)	+ (2293836..2294414)	-	+	+
	Arthrobacter phenanthrenivorans Sphe3	+1 (2190494..2191249)	+ (2189884..2190462)	-	+	+
	Arthrobacter sp. FB24	+1 (I, 2593536..2594291)	+ (2592923..2593501)	-	+	+
	Atopobium parvulum DSM 20469	+1 (370591..371388)	+ (1000092..1000595)	-	+	+
	Atopobium rimae ATCC 49626	+1 (contig00007:454781..455581)	+ (contig00003:386442..386945)	-	+	+
	Atopobium vaginae	+1 (PB189-T1-4, contig00031:25436..26200)	+ (contig00020:9198..9851)	-	+	+
	Beutenbergia cavernae DSM 12333	+1 (2268333..2269091)	+ (2269941..2270540)	-	+	+
	Bifidobacterium adolescentis	+1 (ATCC 15703, 1003699..1004469)	+ (1004476..1005057)	-	+	+
	Bifidobacterium angulatum DSM 20098	+1 (Cont0.2:698754..699509)	+ (Cont0.2:699516..700097)	-	+	+
	Bifidobacterium animalis subsp. lactis HN019	+1 (contig06:352967..353722)	+ (contig06:353729..354310)	-	+	+
	Bifidobacterium bifidum PRL2010	+1 (1190834..1191592)	+ (1190429..1190827)	-	+	+
	Bifidobacterium breve DSM 20213	+1 (Cont0.9:657122..657877)	+ (Cont0.9:657883..658467)	-	+	+
	Bifidobacterium catenulatum DSM 16992	+1 (Cont18.1:327559..328314)	+ (Cont18.1:328321..328902)	-	+	+
	Bifidobacterium dentium ATCC 27678	+1 (Cont348:2162078..2162833)	+ (Cont348:2162840..2163421)	-	+	+
	Bifidobacterium gallicum DSM 20093	+1 (Cont1.1:160847..161602)	+ (Cont1.1:160256..160840)	-	+	+
	Bifidobacterium longum	+1 (NCC2705, 507105..507860)	+ (507866..508450)	-	+	+
	Bifidobacterium pseudocatenulatum DSM 20438	+1 (Cont2.1:342772..343527)	+ (Cont2.1:342181..342765)	-	+	+
	Bifidobacterium sp. 12_1_47BFAA	+1 (cont1.42:17212..17967)	+ (cont1.42:17973..18557)	-	+	+
	Brachybacterium faecium DSM 4810	+1 (1568588..1569352)	+ (1569414..1570007)	-	+	+
	Brevibacterium linens BL2	+1 (Cont258:192359..191616)	+ (Cont258:191579..191187)	-	+	+
	Brevibacterium mcbrellneri ATCC 49030	+1 (contig00053:12835..13596)	+ (contig00053:13596..14192)	-	+	+
	Catenulispora acidiphila DSM 44928	+1 (2666165..2666920)	+ (2667067..2667579)	-	+	+
	Cellulomonas flavigena DSM 20109	+1 (1999056..1999811)	+ (1999882..2000448)	-	+	+
	Clavibacter michiganensis subsp. michiganensis NCPPB 382	+1 (2054934..2055701)	+ (2054274..2054882)	-	+	+
	Collinsella aerofaciens ATCC 25986	+1 (Cont981:134265..135071)	+ (Cont930:142320..142787)	-	+	+
	Collinsella intestinalis DSM 13280	+1 (Cont1.7:31944..32750)	+ (Cont0.10:25140..25664)	-	+	+
	Collinsella stercoris DSM 13279	+1 (Cont1.10:2444..3250)	+ (Cont7.4:9280..9804)	-	+	+
	Conexibacter woesei DSM 14684	+1 (3384203..3384952)	+ (3384995..3385489)	-	+	+
	Coriobacterium glomerans PW2	+1 (320440..321201)	+ (1356135..1356659)	-	+	+
	Corynebacterium accolens	+1 (ATCC 49726, contig00133:1469..2224)	+ (ATCC 49726, contig00133:708..1280)	-	+	+
	Corynebacterium ammoniagenes DSM 20306	+1 (Cont1.1:12484..13239)	+1 (Cont1.1:13442..13984)	-	+	+
	Corynebacterium amycolatum SK46	+1 (contig00049:12466..13218)	+ (contig00049:13951..14511)	-	+	+
	Corynebacterium aurimucosum ATCC 700975	+1 (1579946..1580701)	+ (1578492..1579172)	-	+	+
	Corynebacterium bovis DSM 20582	+1 (contig00338:7257..6514)	+ (contig00338:4359..4811)	-	+	+
	Corynebacterium diphtheriae NCTC 13129	+1 (1395368..1396120)	+ (1394694..1395185)	-	+	+
	Corynebacterium efficiens YS-314	+1 (1873697..1874455)	+ (1872914..1873606)	-	+	+
	Corynebacterium genitalium ATCC 33030	+1 (Contig3173:380401..381156)	+ (Contig3173:381243..381788)	-	+	+
	Corynebacterium glucuronolyticum ATCC 51867	+1 (contig00073:81577..82335)	+ (contig00073:82840..83346)	-	+	+
	Corynebacterium glutamicum	+1 (R, 1902383..1903138)	+ (1901581..1902309)	-	+	+
	Corynebacterium jeikeium K411	+1 (1249929..1250684)	+ (1249334..1249897)	-	+	+
	Corynebacterium kroppenstedtii DSM 44385	+1 (1227134..1227886)	+ (1226494..1227069)	-	+	+
	Corynebacterium lipophiloflavum DSM 44291	+1 (contig00165:2495..3247)	+ (contig00165:3789..4286)	-	+	+
	Corynebacterium matruchotii	+1 (ATCC 14266, gcontig_1125149795837:221145..221900)	+ (gcontig_1125149795837:220391..221098)	-	+	+
	Corynebacterium pseudogenitalium ATCC 33035	+1 (Contig5060:214727..215482)	+ (Contig5060:213980..214645)	-	+	+
	Corynebacterium pseudotuberculosis FRC41	+1 (1289799..1290551)	+ (1288884..1289465)	-	+	+
	Corynebacterium resistens DSM 45100	+1 (CRESI_00087:149613..150356)	+ (CRESI_00087:148325..148777)	-	+	+
	Corynebacterium striatum ATCC 6940	+1 (contig00053:11819..12574)	+ (contig00053:12922..13404)	-	+	+
	Corynebacterium tuberculostearicum SK141	+1 (contig00420:121269..122024)	+ (contig00420:120522..121088)	-	+	+
	Corynebacterium urealyticum DSM 7109	+1 (1111740..1112495)	+ (1112643..1113251)	-	+	+
	Corynebacterium variabile DSM 44702	+1 (CVARI_00095:127529..128272)	+ (CVARI_00095:126419..126871)	-	+	+
	Cryptobacterium curtum DSM 15641	+1 (457136..457933)	+ (1453597..1454121)	-	+	+
	Dermacoccus sp. Ellin185	+1 (contig_480:8142..8954)	+ (contig_480:8985..9623)	-	+	+
	Dietzia cinnamea P4	+1 (contig00031:2943..3695)	+ (contig00031:3759..4418)	-	+	+
	Eggerthella lenta DSM 2243	+1 (1172936..1173736)	+ (1179788..1180366)	-	+	+
	Eggerthella sp. 1_3_56FAA	+1 (cont1.52:9960..10760)	+ (cont1.52:4839..5417)	-	+	+
	Eggerthella sp. HGA1	+1 (contig00013:179688..180488)	+ (contig00013:171461..172024)	-	+	+
	Frankia alni ACN14a	+1 (2335112..2335867)	+ (2336016..2336609)	-	+	+
	Frankia sp. CcI3	+1 (1643082..1643837)	+ (1643941..1644459)	-	+	+
	Frankia sp. EAN1pec	+1 (6168698..6169453)	+ (6168046..6168582)	-	+	+
	Frankia symbiont of Datisca glomerata	+1 (ctg00004:41751..42506)	+ (ctg00004:39628..40161)	-	+	+
	Gardnerella vaginalis	+1 (409-05, 950366..951124)	+ (949778..950359)	-	+	+
	Geodermatophilus obscurus DSM 43160	+1 (3336434..3337186)	+ (3335676..3336242)	-	+	+
	Gordonia bronchialis DSM 43247	+1 (2438942..2439697)	+ (2439852..2440421)	-	+	+
	Gordonia neofelifaecis NRRL B-59395	+1 (Scaffold3:20265..21020)	+ (Scaffold3:21133..21714)	-	+	+
	Intrasporangium calvum DSM 43043	+1 (2091440..2092210)	+ (2090697..2091275)	-	+	+
	Janibacter sp. HTCC2649	+1 (1099316001545:496562..497320)	+ (1099316001545:497457..497954)	-	+	+
	Jonesia denitrificans DSM 20603	+1 (1468600..1469358)	+ (1468022..1468594)	-	+	+
	Kineococcus radiotolerans SRS30216	+1 (3943643..3944404)	+ (3944467..3945090)	-	+	+
	Kocuria rhizophila DC2201	+1 (1541265..1542026)	+ (1540592..1541260)	-	+	+
	Kribbella flavida DSM 17836	+1 (4748891..4749652)	+ (4746465..4747091)	-	+	+
	Kytococcus sedentarius DSM 20547	+1 (1577289..1578044)	+ (1576658..1577284)	-	+	+
	Leifsonia xyli subsp. xyli str. CTCB07	+1 (1097875..1098633)	+ (1098646..1099272)	-	+	+
	Microbacterium testaceum StLB037	+1 (3789523..3790281)	+ (3790321..3790932)	-	+	+
	Micrococcus luteus NCTC 2665	+1 (1402413..1403174)	+ (1401730..1402365)	-	+	+
	Micromonospora aurantiaca ATCC 27029	+1 (2402692..2403441)	+ (2432927..2433454)	-	+	+
	Micromonospora sp. ATCC 39149	+1 (cont1.269:16153..16884)	+ (cont1.271:15590..15982)	-	+	+
	Micromonospora sp. L5	+1 (2465578..2466327)	+ (2495753..2496280)	-	+	+
	Mobiluncus curtisii ATCC 43063	+1 (1974598..1975356)	+ (1973945..1974586)	-	+	+
	Mobiluncus mulieris	+1 (ATCC 35239, contig00044:136096..136857）	+ (contig00044: 135463..136092）	-	+	+
	Mycobacterium abscessus ATCC 19977	+1 (2941168..2941923)	+ (2938763..2939272)	-	+	+
	Mycobacterium avium	+1 (104, 3630490..3631242)	+ (3626101..3626667)	-	+	+
	Mycobacterium bovis	+1 (BCG str. Pasteur 1173P2, 2895251..2896006)	+ (2889273..2889839)	-	+	+
	Mycobacterium gilvum PYR-GCK	+1 (4088224..4088979)	+ (4087217..4087879)	-	+	+
	Mycobacterium intracellulare ATCC 13950	+1 (contig00132:3440..4183)	+ (contig00227:1082..1534)	-	+	+
	Mycobacterium kansasii ATCC 12478	+1 (contig00154:1788..2531)	+ (contig00154:6605..7009)	-	+	+
	Mycobacterium leprae TN	+1 (576361..577116)	+ (581224..581790)	-	+	+
	Mycobacterium marinum M	+1 (2522539..2523294)	+ (2540220..2540774)	-	+	+
	Mycobacterium parascrofulaceum ATCC BAA-614	+1 (contig00485:14467..15222)	+ (contig00485:9993..10547)	-	+	+
	Mycobacterium smegmatis str. MC2 155	+1 (3002244..3002999)	+ (3004295..3004852)	-	+	+
	Mycobacterium sp. JLS	+1 (2388864..2389616)	+ (2402647..2403228)	-	+	+
	Mycobacterium sp. KMS	+1 (2404962..2405714)	+ (2418746..2419327)	-	+	+
	Mycobacterium sp. MCS	+1 (2385978..2386730)	+ (2399762..2400343)	-	+	+
	Mycobacterium sp. Spyr1	+1 (3303442..3304197)	+ (3302435..3303013)	-	+	+
	Mycobacterium tuberculosis	+1 (H37Rv, 2930805..2931560)	+ (2924817..2925383)	-	+	+
	Mycobacterium ulcerans Agy99	+1 (3623457..3624212)	+ (1890025..1890579)	-	+	+
	Mycobacterium vanbaalenii PYR-1	+1 (2711514..2712269)	+ (2713202..2713786)	-	+	+
	Nakamurella multipartita DSM 44233	+1 (3736307..3737074)	+ (3734241..3734786)	-	+	+
	Nocardia farcinica IFM 10152	+1 (3917585..3918340)	+ (3914870..3915439)	-	+	+
	Nocardioidaceae bacterium Broad-1	+1 (cont1.21:67217..67984)	+ (cont1.21:66164..66712)	-	+	+
	Nocardioides sp. JS614	+1 (2538629..2539408)	+ (2540828..2541361)	-	+	+
	Nocardiopsis dassonvillei subsp. dassonvillei DSM 43111	+1 (1016117..1016866)	+ (1028932..1029489)	-	+	+
	Olsenella uli DSM 7084	+1 （687177..687974）	+ （787075..787731）	-	+	+
	Parascardovia denticolens	+1 (DSM 10105, Contig1484:935730..936488)	+ (Contig1484:936518..937096)	-	+	+
	Propionibacterium acnes	+1 (KPA171202, 1258280..1259074)	+ (1259071..1259661)	-	+	+
	Propionibacterium freudenreichii subsp. shermanii CIRM-BIA1	+1 (1319367..1320167)	+ (1318504..1319115)	-	+	+
	Propionibacterium sp. P08	+1 (contig00008:610092..610886)	+ (contig00008:610928..611473)	-	+	+
	Pseudonocardia dioxanivorans CB1190	+1 (3853621..3854373)	+ (3837292..3837858)	-	+	+
	Pseudonocardia sp. P1	+1 (PP100372:1077..1820)	+ (PP100695:1635..2096)	-	+	+
	Renibacterium salmoninarum ATCC 33209	+1 (1762794..1763549)	+ (1762201..1762782)	-	+	+
	Rhodococcus equi 103S	+1 (2200339..2201208)	+ (2201306..2201881)	-	+	+
	Rhodococcus erythropolis PR4	+1 (3132097..3132849)	+ (3132975..3133544)	-	+	+
	Rhodococcus jostii RHA1	+1 (7403545..7404297)	+ (7404433..7405002)	-	+	+
	Rhodococcus opacus B4	+1 (7493713..7494465)	+ (7494603..7495172)	-	+	+
	Rothia dentocariosa ATCC 17931	+1 (2261403..2262221)	+ (2260622..2261287)	-	+	+
	Rothia mucilaginosa DY-18	+1 (1035417..1036175)	+ (1036436..1037122)	-	+	+
	Rubrobacter xylanophilus DSM 9941	+1 (1347357..1348109)	+ (1349747..1350286)	-	+	+
	Saccharomonospora viridis DSM 43017	+1 (1546459..1547208)	+ (1548009..1548599)	-	+	+
	Saccharopolyspora erythraea NRRL 2338	+1 (2204143..2204895)	+ (2206709..2207308)	-	+	+
	Salinispora arenicola CNS-205	+1 (2050841..2051590)	+ (2071369..2071896)	-	+	+
	Salinispora tropica CNB-440	+1 (2047354..2048103)	+ (2068571..2069053)	-	+	+
	Sanguibacter keddieii DSM 10542	+1 (1950435..1951193)	+ (1951200..1951769)	-	+	+
	Segniliparus rotundus DSM 44985	+1 (1441712..1442467)	+ (1442515..1443084)	-	+	+
	Segniliparus rugosus ATCC BAA-974	+1 (cont1.191:1890..2645)	+ (cont1.191:2700..3269)	-	+	+
	Slackia exigua ATCC 700122	+1 (Cont0.5:242275..243072)	+ (Cont0.5:241623..242174)	-	+	+
	Slackia heliotrinireducens DSM 20476	+1 (818645..819448)	+ (819692..820189)	-	+	+
	Stackebrandtia nassauensis DSM 44728	+1 (2763856..2764611)	+ (4085601..4086131)	-	+	+
	Streptomyces avermitilis MA-4680	+1 (8155698..8156450)	+ (8156649..8157179)	-	+	+
	Streptomyces clavuligerus ATCC 27064	+1 (NZ_ABJH01000308:1861..2610)	+ (NZ_ABJH01000308:2751..3359)	-	+	+
	Streptomyces coelicolor A3(2)	+1 (1626033..1626785)	+ (1625358..1625924)	-	+	+
	Streptomyces griseoaurantiacus M045	+1 (Contig039:127077..127829)	+ (Contig039:126386..126946)	-	+	+
	Streptomyces griseus subsp. griseus NBRC 13350	+1 (7031395..7032147)	+ (7032311..7032925)	-	+	+
	Streptomyces scabiei 87.22	+1 (8278866..8279618)	+ (8279734..8280264)	-	+	+
	Streptomyces sp. ACTE	+1 (ctg00007:7015..7767)	+ (ctg00007:6351..6884)	-	+	+
	Streptomyces sp. Mg1	+1 (NZ_ABJF01000140:9617..10369)	+ (NZ_ABJF01000140:8983..9513)	-	+	+
	Streptomyces sp. SPB74	+1 (NZ_ABJG01000150:7666..8418)	+ (NZ_ABJG01000150:8569..9123)	-	+	+
	Streptomyces sviceus ATCC 29083	+1 (NZ_ABJJ01000264:3134..3886)	+ (NZ_ABJJ01000264:2480..3019)	-	+	+
	Streptomyces violaceusniger Tu 4113	+1 (ctg00231:20939..21691)	+ (ctg00231:21851..22456)	-	+	+
	Streptosporangium roseum DSM 43021	+1 (6708530..6709282)	+ (6705252..6705854)	-	+	+
	Thermobifida fusca YX	+1 (2457962..2458711)	+ (2457289..2457837)	-	+	+
	Thermobispora bispora DSM 43833	+1 (2394064..2394816)	+ (2393149..2393730)	-	+	+
	Thermomonospora curvata DSM 43183	+1 (2473053..2473802)	+ (2473961..2474491)	-	+	+
	Tropheryma whipplei	+1 (TW08/27, 542666..543424)	+ (542124..542675)	-	+	+
	Tsukamurella paurometabola DSM 20162	+1 (2015328..2016083)	+ (2017941..2018588)	-	+	+
	Verrucosispora maris AB-18-032	+1 (2172282..2173031)	+ (2203316..2203843)	-	+	+
	Xylanimonas cellulosilytica DSM 15894	+1 (1803416..1804186)	+ (1804270..1804869)	-	+	+
	marine actinobacterium PHSC20C1	+1 (1099646003190:113191..113949)	+ (1099646003190:112582..113187)	-	+	+
Bacteroidetes	Algoriphagus sp. PR1	+2 (cont2.1:375895..376602)	+ (cont2.1:1178572..1179147)	-	+	+
	Alistipes putredinis DSM 17216	+2 (Cont371:530949..531680)	+ (Cont407:1018386..1019021)	-	+	+
	Alistipes sp. HGB5	+2 (contig00018:197622..198347)	+ (contig00002:137188..137778)	-	+	+
	Anaerophaga thermohalophila DSM 12881	+1 (contig_18:44637..43897), +2 (contig_122:26409..27092)	+ (contig_23:18687..19160)	-	+	+
	Bacteroides caccae ATCC 43185	+2 (Cont1321:1006895..1007635)	+ (Cont295:168108..168617)	-	+	+
	Bacteroides capillosus ATCC 29799	+1 (Cont157:148513..149241)	+ (Cont157:155449..156009)	-	+	+
	Bacteroides cellulosilyticus DSM 14838	+2 (Cont6.33:1496..2233)	+ (Cont9.40:2622..3191)	-	+	+
	Bacteroides clarus YIT 12056	+2 (Cont4.3:26290..27027)	+ (Cont50.1:33061..33630)	-	+	+
	Bacteroides coprocola DSM 17136	+2 (Cont1522:11123..11860)	+ (Cont1428:7744..8313)	-	+	+
	Bacteroides coprophilus DSM 18228	+2 (Cont7.5:8797..9528)	+ (Cont4.16:10788..11357)	-	+	+
	Bacteroides dorei DSM 17855	+2 (Cont7.2:372..1112)	+ (Cont7.9:80609..81178)	-	+	+
	Bacteroides eggerthii DSM 20697	+2 (Cont2.11:427478..428170)	+ (Cont2.8:3383..3847)	-	+	+
	Bacteroides finegoldii DSM 17565	+2 (Cont5.2:33466..34200)	+ (Cont11.3:43823..44389)	-	+	+
	Bacteroides fluxus YIT 12057	+2 (Cont359.1:3245..3982)	+ (Cont13.1:204184..204762)	-	+	+
	Bacteroides fragilis	+2 (YCH46, 2945570..2946307)	+ (3712677..3713243)	-	+	+
	Bacteroides helcogenes P 36-108	+2 (3106808..3107545)	+ (3607489..3608058)	-	+	+
	Bacteroides intestinalis DSM 17393	+2 (Cont607:488643..489380)	+ (Cont607:1282306..1282875)	-	+	+
	Bacteroides ovatus ATCC 8483	+2 (Cont460:27191..27925)	+ (Cont571:309571..310137)	-	+	+
	Bacteroides pectinophilus ATCC 43243	+1 (Cont901:179177..179890)	-	+ (Cont648:2659..3072)	+ (Cont901:153600..154211)	+ (Cont901:154227..155225)
	Bacteroides plebeius DSM 17135	+2 (Cont2578:654844..655581)	+ (Cont2558:134471..135040)	-	+	+
	Bacteroides salanitronis DSM 18170	+2 (821227..821961)	+ (295097..295666)	-	+	+
	Bacteroides stercoris ATCC 43183	+2 (Cont749:151163..151900)	+ (Cont757:189221..189790)	-	+	+
	Bacteroides thetaiotaomicron VPI-5482	+2 (774261..775004)	+ (2057741..2058307)	-	+	+
	Bacteroides uniformis ATCC 8492	+2 (Cont659:222697..223434)	+ (Cont102:151476..152045)	-	+	+
	Bacteroides vulgatus ATCC 8482	+2 (4322386..4323126)	+ (3838731..3839198)	-	+	+
	Bacteroides xylanisolvens SD CC 1b	+2 (contig00031:80190..80873)	+ (contig00001:1482..2048)	-	+	+
	Blattabacterium sp. (Blattella germanica) str. Bge	+2 (525577..526287)	-	-	+	+
	Blattabacterium sp. (Periplaneta americana) str. BPLAN	+2 (126766..127482)	-	-	+	+
	Candidatus Amoebophilus asiaticus 5a2	+2 (804650..805384)	+ (981696..982244)	-	+	+
	Candidatus Azobacteroides pseudotrichonymphae genomovar. CFP2	-	+ (162033..162605)	-	+	+
	Candidatus Sulcia muelleri	-	-	-	-	-
	Capnocytophaga gingivalis ATCC 33624	+2 (ctg1117755536017:52370..53089)	+ (ctg1117755536035:45463..46008)	-	+	+
	Capnocytophaga ochracea DSM 7271	+2 (2383052..2383771)	+ (102122..102667)	-	+	+
	Capnocytophaga sp. oral taxon 338 str. F0234	+2 (contig00047:80022..80741)	+ (contig00043:21935..22480)	-	+	+
	Capnocytophaga sputigena ATCC 33612	+2 (contig00036:8877..9596)	+ (contig00030:113432..113977)	-	+	+
	Cellulophaga algicola DSM 14237	+2 (3350923..3351633)	+ (2266310..2266864)	-	+	+
	Cellulophaga lytica DSM 7489	+2 (2953789..2954502)	+ (2030042..2030596)	-	+	+
	Chitinophaga pinensis DSM 2588	+2 (1989198..1989908)	+ (1488952..1489560)	-	+	+
	Chryseobacterium gleum ATCC 35910	+2 (Contig196:728600..729340)	+ (Contig311:45713..46267)	-	+	+
	Croceibacter atlanticus HTCC2559	+2 (2715990..2716736)	+ (1115807..1116361)	-	+	+
	Cytophaga hutchinsonii ATCC 33406	+2 (4068451..4069167)	+ (2538467..2539069)	-	+	+
	Dokdonia donghaensis MED134	+2 (1099517003379:248419..249144)	+ (1099517003384:19354..19908)	-	+	+
	Dyadobacter fermentans DSM 18053	+2 (3273971..3274651)	+ (2468780..2469304)	-	+	+
	Flavobacteria bacterium BAL38	+2 (1101699887723:3911..4630)	+ (1101699887719:122868..123374)	-	+	+
	Flavobacteria bacterium BBFL7	+2 (1099451317773:11955..12698)	+ (1099451317780:75390..75944)	-	+	+
	Flavobacteria bacterium MS024-2A	+2 (ctg71:643575..644291)	+ (ctg71:100738..101292)	-	+	+
	Flavobacteriaceae bacterium 3519-10	+2 (2215042..2215824)	+ (386340..386894)	-	+	+
	Flavobacteriales bacterium ALC-1	+2 (1103813602120:552311..553018)	+ (1103813602117:340805..341254)	-	+	+
	Flavobacterium johnsoniae UW101	+2 (3045230..3045943)	+ (1573936..1574490)	-	+	+
	Flavobacterium psychrophilum JIP02/86	+2 (959461..960171)	+ (251017..251571)	-	+	+
	Fluviicola taffensis DSM 16823	+2 (1309865..1310575)	+ (178714..179271)	-	+	+
	Gramella forsetii KT0803	+2 (3486105..3486863, 1546080..1546835)	+ (103073..103651)	-	+	+
	Haliscomenobacter hydrossis DSM 1100	+2 (2911078..2911785)	+ (2646429..2646995)	-	+	+
	Kordia algicida OT-1	+2 (1103813601073:43942..44652)	+ (1103813601079:377153..377728)	-	+	+
	Krokinobacter diaphorus 4H-3-7-5	+2 (293455..294183)	+ (1591677..1592231)	-	+	+
	Lacinutrix algicola 5H-3-7-4	+2 (ctg120:308610..309332)	+ (ctg121:491991..492545)	-	+	+
	Leadbetterella byssophila DSM 17132	+2 (2203495..2204217)	+ (270760..271329)	-	+	+
	Leeuwenhoekiella blandensis MED217	+2 (1099517004309:101909..102673, 1099517004310:14877..15608)	+ (1099517004303:262125..262679)	-	+	+
	Maribacter sp. HTCC2170	+2 (3652048..3652758)	+ (1061819..1062373)	-	+	+
	Marivirga tractuosa DSM 4126	+2 (1983701..1984417)	+ (3805375..3805923)	-	+	+
	Microscilla marina ATCC 23134	+2 (1099589004134:27199..27945)	+ (1099589004148:13469..14035)	-	+	+
	Mucilaginibacter paludis DSM 18603	+2 (Mpal_Contig00083:3884..4609)	+ (Mpal_Contig00218:132430..133113)	-	+	+
	Odoribacter splanchnicus DSM 20712	+2 (3288739..3289458)	+ (503441..503998)	-	+	+
	Paludibacter propionicigenes WB4	+2 (1006637..1007353)	+ (1500883..1501479)	-	+	+
	Parabacteroides distasonis ATCC 8503	+2 (1430211..1430942)	+ (4632399..4632956)	-	+	+
	Parabacteroides johnsonii DSM 18315	+2 (Cont13.5:716..45)	+ (Cont13.58:4166..3684)	-	+	+
	Parabacteroides merdae ATCC 43184	+2 (Cont140:403563..404297)	+ (Cont307:23520..24077)	-	+	+
	Paraprevotella xylaniphila YIT 11841	+2 (Cont11.1:57527..58258)	+ (Cont92.1:60606..61184)	-	+	+
	Pedobacter heparinus DSM 2366	+2 (4355592..4356320)	+ (472566..473129)	-	+	+
	Pedobacter saltans DSM 12145	+2 (4612957..4613682)	+ (3261045..3261611)	-	+	+
	Pedobacter sp. BAL39	+2 (1103467000491:83592..84317)	+ (1103467000500:81224..81787)	-	+	+
	Polaribacter irgensii 23-P	+2 (1099646005577:58303..59019)	+ (1099646005579:30813..31448)	-	+	+
	Polaribacter sp. MED152	+2 (1099517003557:144588..145307)	+ (1099517003558:201976..202530)	-	+	+
	Porphyromonas asaccharolytica DSM 20707	+2 (1416963..1417694)	+ (2053342..2053920)	-	+	+
	Porphyromonas endodontalis ATCC 35406	+2 (contig00113:54112..54834)	+ (contig00109:9042..9620)	-	+	+
	Porphyromonas gingivalis	+2 (ATCC 33277, 2291150..2291842)	+ (1238390..1238959)	-	+	+
	Porphyromonas uenonis 60-3	+2 (ctg1118640599500:35917..36642)	+ (ctg1118640599653:30142..30720)	-	+	+
	Prevotella amnii CRIS 21A-A	+2 (contig00077:16115..16786)	+ (contig00024:66443..67024)	-	+	+
	Prevotella bergensis DSM 17361	+2 (contig00083:55224..55949)	+ (contig00092:125158..125754)	-	+	+
	Prevotella bivia JCVIHMP010	+2 (contig00147:5986..6714)	+ (contig00042:33825..34403)	-	+	+
	Prevotella bryantii B14	+2 (contig_118:64827..65510)	+ (contig_118:130070..130768)	-	+	+
	Prevotella buccae ATCC 33574	+2 (contig00035:8827..9567)	+ (contig00033:299447..300007)	-	+	+
	Prevotella buccalis ATCC 35310	+2 (contig00018:18036..18761)	+ (contig00063:10109..10702)	-	+	+
	Prevotella copri DSM 18205	+2 (Cont0.8:16584..17327)	+ (Cont0.4:136445..137020)	-	+	+
	Prevotella denticola F0289	+2 (2708407..2709147)	+ (2783052..2783627)	-	+	+
	Prevotella disiens FB035-09AN	+2 (ctg1125417240321:36342..37034)	+(ctg1125417240325:85192..85659)	-	+	+
	Prevotella marshii DSM 16973	+2 (contig00054:10150..10857)	+(contig00036:15383..15853)	-	+	+
	Prevotella melaninogenica ATCC 25845	+2 (II, 686731..687408)	+ (II, 561679..562254)	-	+	+
	Prevotella multiformis DSM 16608	+2 (contig00047: 87268..87960)	+ (contig00024:117175..117666)	-	+	+
	Prevotella oralis ATCC 33269	+2 (Contig3509:266506..267237)	+ (Contig3509:283272..283856)	-	+	+
	Prevotella oris C735	+2 (cont1.5:17794..18486)	+ (cont1.60:14443..14934)	-	+	+
	Prevotella ruminicola 23	+2 (961964..962701)	+ (967074..967643)	-	+	+
	Prevotella salivae DSM 15606	+2 (contig00051:1482..2174)	+ (contig00062:12920..13411)	-	+	+
	Prevotella tannerae ATCC 51259	+2 (Cont0.9:23944..24678)	+ (Cont1.11:106458..107165)	-	+	+
	Prevotella timonensis CRIS 5C-B1	+2 (contig00019:61133..61858)	+ (contig0008312979..13443)	-	+	+
	Prevotella veroralis F0319	+2 (Cont0.15:13102..13812)	+ (Cont2.9:19706..20197)	-	+	+
	Psychroflexus torquis ATCC 700755	+2 (1100007023114:48547..49257)	+ (1100007023093:25562..26116)	-	+	+
	Rhodothermus marinus DSM 4252	+1 (2784035..2784781)	+ (2784765..2785340)	-	+	+
	Riemerella anatipestifer DSM 15868	+2 (1113689..1114429)	+ (905419..905973)	-	+	+
	Robiginitalea biformata HTCC2501	+2 (2095815..2096525)	+ (190993..191559)	-	+	+
	Salinibacter ruber DSM 13855	+1 (3306244..3307017)	+ (3307074..3307613)	-	+	+
	Sphingobacterium sp. 21	+2 (1327488..1328213)	+ (1928131..1928697)	-	+	+
	Sphingobacterium spiritivorum ATCC 33861	+2 (Contig320:292552..293277)	+ (Contig223:396187..396756)	-	+	+
	Spirosoma linguale DSM 74	+2 (302334..303101)	+ (2711142..2711690)	-	+	+
	Weeksella virosa DSM 16922	+2 (1699578..1700309)	+ (833989..834537)	-	+	+
	Zunongwangia profunda SM-A87	+2 (4701..5459)	+ (4612458..4613006)	-	+	+
	unidentified eubacterium SCB49	+2 (1103407000331:182310..183053)	+ (1103407000326:344969..345529)	-	+	+
Chlorobi	Chlorobaculum parvum NCIB 8327	+1 (565136..565891)	+ (566038..566601)	-	+	+
	Chlorobium chlorochromatii CaD3	+1 (185792..186544)	+ (185205..185783)	-	+	+
	Chlorobium ferrooxidans DSM 13031	+1 (ctg61:101135..101887)	+ (ctg61:100563..101129)	-	+	+
	Chlorobium limicola DSM 245	+1 (539179..539931)	+ (539937..540509)	-	+	+
	Chlorobium luteolum DSM 273	+1 (1843580..1844332)	+ (1843002..1843577)	-	+	+
	Chlorobium phaeobacteroides	+1 (DSM 266, 593014..593766)	+ (593770..594333)	-	+	+
	Chlorobium phaeovibrioides DSM 265	+1 (1597999..1598751)	+ (1597426..1597995)	-	+	+
	Chlorobium tepidum TLS	+1 (1573608..1574363)	+ (1573044..1573604)	-	+	+
	Chloroherpeton thalassium ATCC 35110	+1 (2124535..2125287)	+ (2125317..2125877)	-	+	+
	Pelodictyon phaeoclathratiforme BU-1	+1 (675038..675790)	+ (675795..676370)	-	+	+
	Prosthecochloris aestuarii DSM 271	+1 (536231..536983)	+ (536980..537543)	-	+	+
Chlamydiae	Candidatus Protochlamydia amoebophila UWE25	+1 (1584897..1585634)	+ (31580..32086)	-	+	+
	Chlamydia muridarum Nigg	+1 (886557..887273)	+ (933052..933564)	-	+	+
	Chlamydia trachomatis	+1 (L2b/UCH-1/proctitis, 852593..853309)	+ (899354..899866)	-	+	+
	Chlamydophila abortus S26/3	+1 (175817..176533)	+ (123997..124503)	-	+	+
	Chlamydophila caviae GPIC	+1 (174882..175598)	+ (123780..124286)	-	+	+
	Chlamydophila felis Fe/C-56	+1 (990406..991122)	+ (1042037..1042543)	-	+	+
	Chlamydophila pecorum E58	+1 (475111..475827)	+ (426151..426657)	-	+	+
	Chlamydophila pneumoniae	+1 (TW-183, 662010..662726)	+ (711463..711969)	-	+	+
	Chlamydophila psittaci 6BC	+1 (175977..176693)	+ (124136..124642)	-	+	+
	Parachlamydia acanthamoebae str. Hall's coccus	+1 (contig00048:38682..39419)	+ (contig00253:36542..37036)	-	+	+
	Waddlia chondrophila WSU 86-1044	+1 (422203..422934)	+ (1904724..1905203)	-	+	+
Cyanobacteria	Nostoc azollae' 0708	+1 (1223135..1223890)	+ (4543360..4543851)	-	+	+
	Acaryochloris marina MBIC11017	+1 (1835000..1835761)	+ (5326700..5327170)	-	+	+
	Anabaena variabilis ATCC 29413	+1 (1513179..1513937)	+ (153736..154227)	-	+	+
	Arthrospira maxima CS-328	+1 (ctg60:17743..18507)	+ (ctg88:47602..48120)	-	+	+
	Crocosphaera watsonii WH 8501	+1 (ctg360:265669..266439)	+ (ctg361:629617..630105)	-	+	+
	Cyanobium sp. PCC 7001	+1 (ctg_1106012173537:371935..371129)	+ (ctg_1106012173529:314621..315040)	-	+	+
	Cyanothece sp. ATCC 51142	+1 (circular, 900044..900814)	+ (circular, 53783..54307, linear, 423538..424188, plasmid A, 8353..9000)	-	+	+
	Cyanothece sp. CCY0110	+1 (1101676644612:193967..194737)	+ (1101676644616:27981..28469)	-	+	+
	Cyanothece sp. PCC 7424	+1 (3072338..3073105)	+ (1836777..1837265)	-	+	+
	Cyanothece sp. PCC 7425	+1 (4420484..4421248)	+ (731475..731948)	-	+	+
	Cyanothece sp. PCC 7822	+1 (5890543..5891307)	+ (419431..419919)	-	+	+
	Cyanothece sp. PCC 8801	+1 (2100756..2101523)	+ (1569158..1569646)	-	+	+
	Cyanothece sp. PCC 8802	+1 (2069687..2070454)	+ (1562276..1562764)	-	+	+
	Cylindrospermopsis raciborskii CS-505	+1 (CS505_40:16685..17443)	+ (CS505_48:198922..199500)	-	+	+
	Gloeobacter violaceus PCC 7421	+1 (2666144..2666899)	+ (3500927..3501448)	-	+	+
	Lyngbya sp. PCC 8106	+1 (1099428180516:232131..232907)	+ (1099428180509:38013..38519)	-	+	+
	Microcoleus chthonoplastes PCC 7420	+1 (ctg_1103659003746:206529..207281)	+ (ctg_1103659003714:6957..6514, ctg_1103659003729:179319..178885)	-	+	+
	Microcystis aeruginosa NIES-843	+1 (1216331..1217095)	+ (513797..514282)	-	+	+
	Nodularia spumigena CCY9414	+1 (1099428179713:29680..30435)	+ (1099428179732:10607..11098)	-	+	+
	Nostoc punctiforme PCC 73102	+1 (6977880..6978638)	+ (6617869..6618360)	-	+	+
	Nostoc sp. PCC 7120	+1 (5128544..5129302)	+ (2767670..2768161)	-	+	+
	Oscillatoria sp. PCC 6506	+1 (Contig350:8..775)	+ (Contig99:20723..21148)	-	+	+
	Prochlorococcus marinus	+1 (MIT 9313, 1510778..1511521)	+ (1227761..1228225)	-	+	+
	Raphidiopsis brookii D9	+1 (D9_42:49177..49935)	+ (D9_5:494627..495205)	-	+	+
	Synechococcus elongatus	+1 (6301, 588347..589108)	+ (828066..828551)	-	+	+
	Synechococcus sp. BL107	+1 (1099739244043:742788..743534)	+ (1099739244043:570981..571445)	-	+	+
	Synechococcus sp. CB0101	+1 (contig08662:33280..34017)	+ (contig08617:42951..43367)	-	+	+
	Synechococcus sp. CB0205	+1 (contig06968:38831..39556)	+ (contig07001:6042..6452)	-	+	+
	Synechococcus sp. CC9311	+1 (1965780..1966514)	+ (868720..869202)	-	+	+
	Synechococcus sp. CC9605	+1 (1953066..1953875)	+ (1772607..1773071)	-	+	+
	Synechococcus sp. CC9902	+1 (549483..550229)	+ (721069..721533)	-	+	+
	Synechococcus sp. JA-2-3B'a(2-13)	+1 (1419905..1420654)	+ (506211..506717)	-	+	+
	Synechococcus sp. JA-3-3Ab	+1 (2267426..2268175)	+ (1915477..1916058)	-	+	+
	Synechococcus sp. PCC 7002	+1 (1720237..1720989)	+ (660524..661006)	-	+	+
	Synechococcus sp. PCC 7335	+1 (ctg_1103496006883:153763..153002)	+ (ctg_1103496006877:344831..345292)	-	+	+
	Synechococcus sp. RCC307	+1 (1594879..1595640)	+ (656637..657110)	-	+	+
	Synechococcus sp. RS9916	+1 (1100013017033:588231..589010)	+ (1100013017033:171127..171609)	-	+	+
	Synechococcus sp. RS9917	+1 (1099465004205:27447..28232)	+ (1099465004200:182083..182565)	-	+	+
	Synechococcus sp. WH 5701	+1 (1099465003748:163238..164011)	+ (1099465003741:34666..35127)	-	+	+
	Synechococcus sp. WH 7803	+1 (1802872..1803615)	+ (1473872..1474336)	-	+	+
	Synechococcus sp. WH 7805	+1 (1099646010154:315922..316668)	+ (1099646010150:162596..163060)	-	+	+
	Synechococcus sp. WH 8102	+1 (534135..534887)	+ (699792..700256)	-	+	+
	Synechocystis sp. PCC 6803	+1 (2257203..2257964)	+ (3238365..3238868)	-	+	+
	Thermosynechococcus elongatus BP-1	+1 (156570..157322)	+ (1169061..1169540)	-	+	+
	Trichodesmium erythraeum IMS101	+1 (3321810..3322571)	+ (5564312..5564803)	-	+	+
Firmicutes/Bacillales	Alicyclobacillus acidocaldarius subsp. acidocaldarius DSM 446	+1 (2172947..2173690)	+ (2171867..2172421)	-	+	+
	Anoxybacillus flavithermus WK1	+1 (739318..740055)	-	+ (1126981..1127634)	+	+
	Bacillus amyloliquefaciens FZB42	+2 (712354..713073)	-	+ (2146116..2146724)	+ (2606746..2607351)	+ (2605731..2606735)
	Bacillus anthracis	+2 (Sterne, 539564..540283)	-	+ (1483679..1484281)	+ (4228224..4228841)	+ (4227217..4228227)
	Bacillus atrophaeus 1942	+1 (2258896..2259633)	-	+ (1800179..1800787)	+	+
	Bacillus cellulosilyticus DSM 2522	+2 (2487030..2487749)	-	+ (2096626..2097234)	+ (1685926..1686540)	+ (1686560..1687564)
	Bacillus cereus	+2 (ATCC 10987, 611630..612349)	-	+ (1637924..1638526)	+ (4175974..4176591)	+ (4174967..4175968)
	Bacillus clausii KSM-K16	+2 (2071825..2072541)	-	+ (2169768..2170391)	+ (1677514..1678113)	+ (1678129..1679130)
	Bacillus coagulans 36D1	+1 (2896871..2897590), +2 (1105720..1106439)	-	+ (3206092..3206697)	+	+
	Bacillus coahuilensis m4-4	+2 (1955101000020:33168..33887)	-	+ (1955101000037:109307..109900)	+ (1955101000047)	+ (1955101000047)
	Bacillus halodurans C-125	+2 (3380957..3381676)	-	+ (1780634..1781233, 3644547..3645053)	+ (1317241..1317852)	+ (1318107..1318868)
	Bacillus licheniformis ATCC 14580	+1 (2796392..2797114), +2 (764851..765570)	-	+ (2311630..2312226)	+	+
	Bacillus megaterium	+2 (DSM 319, 169230..169946)	-	+ (1373003..1373602)	+ (4466450..4467061)	+ (4465432..4466433)
	Bacillus pseudofirmus OF4	+2 (2063155..2063874)	-	+ (1542394..1542999)	+ (770461..771078)	+ (771124..772125)
	Bacillus pumilus	+2 (SAFR-032, 826318..827037)	-	+ (2013982..2014599)	+ (2426725..2427330)	+ (2425709..2426713)
	Bacillus selenitireducens MLS10	+2 (2791199..2791927)	-	+ (2321248..2321856)	+ (2694504..2695130)	+ (2693469..2694470)
	Bacillus sp. 2_A_57_CT2	+2 (cont1.58:147890..148609)	-	+ (cont1.30:100964..101575)	+ (cont1.33:149542..150153)	+ (cont1.33:148487..149488)
	Bacillus sp. B14905	+2 (1101159007450:43402..44121)	-	+ (1101159007438:73828..74472)	+ (1101159007392:11837..12457)	+ (1101159007392:10814..11818)
	Bacillus sp. NRRL B-14911	+2 (1099999053133:78063..78782)	-	+ (1099999053113:44776..45354)	+ (1099999053109:120086..120697)	+ (1099999053109:120749..121750)
	Bacillus sp. SG-1	+2 (1101501000820:6820..7539)	-	+ (1101501000743:6887..7492)	+ (1101501000712:9330..9938)	+ (1101501000712:9963..10964)
	Bacillus subtilis	+1 (str. 168, 2842331..2843053), +2 (751749..752468)	-	+ (2340802..2341422)	+	+
	Bacillus thuringiensis str. Al Hakam	+2 (Hakam, 540989..541717)	-	+ (1543075..1543677, plasmid pALH1:6320..6949)	+ (4216254..4216871)	+ (4215247..4216257)
	Bacillus tusciae DSM 2912	+1 (977308..978051)	+ (978746..979285)	-	+	+
	Bacillus weihenstephanensis KBAB4	+2 (523472..524200)	-	+ (1523404..1524006, plasmid pBWB401:126091..126720, plasmid pBWB404:13841..14470)	+ (4264750..4265367)	+ (4263743..4264744)
	Brevibacillus brevis NBRC 100599	+2 (1529891..1530610)	+ (1958015..1958515)	-	+	+
	Exiguobacterium sibiricum 255-15	+2 (1652075..1652788)	-	+ (1730367..1730975)	+ (2053092..2053685)	+ (2052092..2053087)
	Exiguobacterium sp. AT1b	+2 (129254..129967)	-	+ (2985395..2986021)	+ (2657826..2658413)	+ (2658424..2659425)
	Gemella haemolysans M341	+2 (cont1.35:14508..15227)	-	+ (cont1.8:69750..70325)	+ (cont1.3:250734..251315)	+ (cont1.3:249713..250714)
	Gemella moribillum M424	+2 (cont1.19:5711..6427)	-	+ (cont1.9:83197..83778)	+ (cont1.4:45280..45858)	+ (cont1.4:45873..46874)
	Gemella sanguinis M325	+2 (cont1.40:27671..28390)	-	+ (cont1.12:17381..17959)	+ (cont1.28:71064..71642)	+ (cont1.28:70040..71041)
	Geobacillus kaustophilus HTA426	+1 (2609241..2609981)	-	+ (2210664..2211266)	+	+
	Geobacillus sp. C56-T3	+1 (957775..958515)	-	+ (1385297..1385899)	+	+
	Geobacillus sp. G11MC16	+1 (ctg40:39766..40509)	-	+ (ctg52:18457..19062)	+	+
	Geobacillus sp. WCH70	+1 (2553222..2553962)	-	+ (2174161..2174766)	+	+
	Geobacillus sp. Y4.1MC1	+1 (983755..984495)	-	+ (1362783..1363382)	+	+
	Geobacillus sp. Y412MC52	+1 (2679695..2680435)	-	+ (2223617..2224219)	+	+
	Geobacillus sp. Y412MC61	+1 (922122..922862)	-	+ (515268..515870)	+	+
	Geobacillus thermodenitrificans NG80-2	+1 (2628767..2629510)	-	+ (2233338..2233943)	+	+
	Geobacillus thermoglucosidasius C56-YS93	+1 (1025020..1025760)	-	+ (1425455..1426054)	+	+
	Listeria innocua Clip11262	+1 (1574620..1575345), +2 (401541..402260)	-	+ (2018270..2018875)	+	+
	Listeria ivanovii FSL F6-596	+1 (Contig814:9922..10644), +2(Contig270:822..1529)	-	+ (Contig960:1454..2062)	+	+
	Listeria monocytogenes	+1 (F2365, 1549862..1550587), +2 (408331..409050)	-	+ (1944833..1945438)	+	+
	Listeria seeligeri serovar 1/2b str. SLCC3954	+1 (1482738..1483463), +2 (348199..348918)	-	+ (1925904..1926410)	+	+
	Listeria welshimeri serovar 6b str. SLCC5334	+1 (1547587..1548312), +2 (347978..348697)	-	+ (1939430..1940035)	+	+
	Lysinibacillus fusiformis ZC1	+2 (contig00056:145742..146449)	-	+ (contig00013:2692..3336)	+ (contig00017:150653..151273)	+ (contig00017:151292..152296)
	Lysinibacillus sphaericus C3-41	+2 (4272886..4273173)	-	+ (2141158..2141802)	+ (3811749..3812369)	+ (3811504..3811731)
	Macrococcus caseolyticus JCSC5402	+2 (436911..437633)	-	+ (1206376..1206981)	+ (1388294..1388875)	+ (1387265..1388278)
	Oceanobacillus iheyensis HTE831	+1 (2066576..2067307)	-	+ (1792945..1793535)	+	+
	Ornithinibacillus sp. TW25	+2 (contig00096:69343..70035)	-	+ (contig00089:6776..7354)	+ (contig00142)	+ (contig00142)
	Paenibacillus curdlanolyticus YK9	+2 (ctg107:419929..420630)	+ (ctg100:120095..120547)	-	+	+
	Paenibacillus elgii B69	+2 (Contig10:134583..135293)	+ (Contig98:2981..3439)	-	+	+
	Paenibacillus larvae	+2 (Seq203:61716..62429)	+ (Contig394:2324..2791)	-	+	+
	Paenibacillus polymyxa E681	+2 (2427825..2428544)	+ (3976529..3977032)	-	+	+
	Paenibacillus sp. HGF5	+2 (contig00227:21453..22172)	+ (contig00262:69846..70349)	-	+	+
	Paenibacillus sp. JDR-2	+2 (3206251..3206967)	+ (5068178..5068678)	-	+	+
	Paenibacillus sp. Y412MC10	+2 (4288501..4289220)	+ (1842915..1843418)	-	+	+
	Paenibacillus sp. oral taxon 786 str. D14	+2 (cont1.24:31656..32366)	+ (cont1.94:6468..6920)	-	+	+
	Paenibacillus vortex V453	+2 (CNT_PVOR1000025:411017..411724)	+ (CNT_PVOR1000017:1840..2343)	-	+	+
	Pasteuria nishizawae str. North American	-	-	-	-	-
	Planococcus donghaensis MPA1U2	+2 (contig00029:22862..23581)	-	+ (contig00034:241942..242526)	+ (contig00040:63208..63804)	+ (contig00040:63823..64821)
	Staphylococcus aureus	+2 (MRSA252, 727954..728670)	-	+ (1551500..1552126)	+ (1787787..1788389)	+ (1786751..1787755)
	Staphylococcus capitis SK14	+2 (contig00004:248945..249661)	-	+ (contig00013:189557..190183)	+ (contig00043:39753..40355)	+ (contig00043:40389..41393)
	Staphylococcus caprae C87	+2 (cont1.14:49328..50020)	-	+ (cont1.22:11599..12216)	+ (cont1.24)	+ (cont1.24)
	Staphylococcus carnosus subsp. carnosus TM300	+2 (325511..326230)	-	+ (1101024..1101650)	+ (1266318..1266923)	+ (1265277..1266293)
	Staphylococcus epidermidis	+2 (RP62A, 327368..328084)	-	+ (1063223..1063852)	+ (1245225..1245827)	+ (1244207..1245211)
	Staphylococcus haemolyticus JCSC1435	+2 (2258648..2259364)	-	+ (1489729..1490256)	+ (1310270..1310875)	+ (1310930..1311925)
	Staphylococcus hominis SK119	+2 (contig00042:5058..5774)	-	+ (contig00032:88748..89377)	+ (contig00046:34527..35132)	+ (contig00046:33502..34497)
	Staphylococcus lugdunensis	+2 (HKU09-01, 2235322..2236038)	-	+ (1494936..1495562)	+ (1318088..1318696)	+ (1318736..1319740)
	Staphylococcus pseudintermedius HKU10-03	+2 (418258..418983)	-	+ (1222688..1223314)	+ (1455347..1455946)	+ (1454335..1455333)
	Staphylococcus saprophyticus subsp. saprophyticus ATCC 15305	+2 (2119455..2120171)	-	+ (1340164..1340790)	+ (1162121..1162723)	+ (1162757..1163761)
	Staphylococcus warneri L37603	+2 (contig00175:494015..494731)	-	+ (contig00183:49405..50031)	+ (contig00174:35462..36064)	+ (contig00174:36099..37103)
Firmicutes/Clostridia	Acetivibrio cellulolyticus CD2	+1 (ctg00035:22006..22734)	+ (ctg00164:22927..23493)	-	+	+
	Acetohalobium arabaticum DSM 5501	+1 (763540..764304)	-	+ (1659973..1660521)	+	+
	Alkaliphilus metalliredigens QYMF	+1 (2312037..2312792)	+ (2404808..2405302)	-	+	+
	Alkaliphilus oremlandii OhILAs	+1 (1876351..1877073)	+ (1827693..1828187)	-	+	+
	Ammonifex degensii KC4	+1 (1620138..1620896)	+ (1618953..1619435)	-	+	+
	Anaerococcus hydrogenalis DSM 7454	+1 (Cont165.1:46787..47524)	+ (Cont69.1:159715..160209)	-	+	+
	Anaerococcus lactolyticus ATCC 51172	+1 (contig00283:5022..5729)	+ (contig00016:62718..63170)	-	+	+
	Anaerococcus prevotii DSM 20548	+1 (1289476..1290207)	+ (973427..973921)	-	+	+
	Anaerococcus tetradius ATCC 35098	+1 (contig00019:13556..14287)	+ (contig00013:33077..33571)	-	+	+
	Anaerococcus vaginalis ATCC 51170	+1 (contig00019:787..1524)	+ (contig00015:38167..38661)	-	+	+
	Anaerofustis stercorihominis DSM 17244	+1 (Cont258:44764..45534)	-	+ (Cont9.1:101459..102004)	+ (Cont258:17468..18067)	+ (Cont258:18076..19119)
	Anaerostipes caccae DSM 14662	+1 (Cont203:165977..166705)	-	+ (Cont203:724210..724743)	+ (Cont13:34893..35456)	+ (Cont13:33885..34883)
	Anaerostipes sp. 3_2_56FAA	+1 (cont2.43:26895..27524)	-	+ (cont2.108:56165..56677)	+ (cont2.86:34464..35060)	+ (cont2.86:35070..36068)
	Anaerotruncus colihominis DSM 17241	+1 (Cont289:256626..257369)	+ (Cont2.1:62938..63429)	-	+	+
	Blautia hansenii DSM 20583	+1 (Cont0.9:151888..152616)	-	+ (Cont0.9:273420..273950)	+ (Cont0.9:302072..302683)	+ (Cont0.9:301066..302055)
	Blautia hydrogenotrophica DSM 10507	+1 (Cont1.19:33051..33779)	-	+ (Cont1.23:40297..40830)	+ (Cont1.24:1600..2205)	+ (Cont1.24:597..1595)
	Butyrivibrio crossotus DSM 2876	+1 (Cont20.1:21986..22729)	-	+ (Cont15.1:120375..120902)	+ (Cont15.1:53798..54394)	+ (Cont15.1:52784..53785)
	Butyrivibrio proteoclasticus B316	+1 (I, 1506110..1506847)	-	+ (1783494..1784030)	+ (2020460..2021083)	+ (2019306..2020337)
	Caldicellulosiruptor bescii DSM 6725	+1 (912853..913584)	+ (1209439..1209933)	-	+	+
	Caldicellulosiruptor hydrothermalis 108	+1 (1898969..1899700)	+ (1645821..1646315)	-	+	+
	Caldicellulosiruptor kristjanssonii 177R1B	+1 (1952840..1953571)	+ (1155954..1156448)	-	+	+
	Caldicellulosiruptor kronotskyensis 2002	+1 (1999184..1999915)	+ (1757541..1758035)	-	+	+
	Caldicellulosiruptor lactoaceticus 6A	+1 (ctg00138:65138..65869)	+ (ctg00158:5874..6368)	-	+	+
	Caldicellulosiruptor obsidiansis OB47	+1 (870067..870798)	+ (1536107..1536607)	-	+	+
	Caldicellulosiruptor owensensis OL	+1 (766234..766965)	+ (1018581..1019075)	-	+	+
	Caldicellulosiruptor saccharolyticus DSM 8903	+1 (1088756..1089484)	+ (1724120..1724620)	-	+	+
	Candidatus Desulforudis audaxviator MP104C	-	+ (1436553..1437041)	-	+	+
	Carboxydibrachium pacificum DSM 12653	-	+ (ctg_1106511212227:2137..1667)	-	+	+
	Carboxydothermus hydrogenoformans Z-2901	+1 (1361825..1362559)	+ (1361304..1361780)	+ (1506602..1507120)	+	+
	Catonella morbi ATCC 51271	+2 (Cont1.1:30018..30737)	-	+ (Cont0.9:118508..119149)	+ (Cont0.9:70030..70623)	+ (Cont0.9:70637..71665)
	Clostridiales genomosp. BVAB3 str. UPII9-5	+1 (395323..396048)	+ (845019..845522)	-	+	+
	Clostridium acetobutylicum ATCC 824	+1 (2398080..2398820)	-	-	+ (2388398..2389003)	+ (2387336..2388385)
	Clostridium asparagiforme DSM 15981	+1 (Cont6.140:25..753)	-	+ (Cont6.119:652..1209)	+ (Cont6.358:31401..32024)	+ (Cont6.358:30380..31375)
	Clostridium bartlettii DSM 16795	+1 (Cont614:188932..189651)	+ (Cont614:155532..156029)	-	+	+
	Clostridium beijerinckii NCIMB 8052	+1 (4872246..4872983)	-	-	+ (1804938..1805534)	+ (1805600..1806643)
	Clostridium bolteae ATCC BAA-613	+1 (Cont266:381592..382320)	-	+ (Cont266:205295..205828)	+ (Cont9.1)	+ (Cont9.1)
	Clostridium botulinum A str. Hall	+1 (3129906..3130646)	-	-	+	+
	Clostridium butyricum 5521	+1 (1106103650464:18509..19249)	-	-	+ (1106103650342:43851..44453)	+ (1106103650342:44602..45645)
	Clostridium carboxidivorans P7	+1 (ctg00090:4111..4851)	-	-	+	+
	Clostridium cellulolyticum H10	+1 (204453..205199)	+ (1644969..1645469)	-	+	+
	Clostridium cellulovorans 743B	+1 (2585038..2585775)	-	-	+ (2486422..2487006)	+ (2485357..2486385)
	Clostridium difficile	+1 (630, 965959..966678)	+ (3277337..3277846)	-	+	+
	Clostridium hathewayi DSM 13479	+1 (Cont17.6:3176..3904)	-	+ (Cont175.1:7941..8474)	+ (Cont264.1:515..1123)	+ (Cont264.1:1145..2140)
	Clostridium hiranonis DSM 13275	+1 (Cont6.5:29626..30348)	+ (Cont3.10:34144..34647)	-	+	+
	Clostridium hylemonae DSM 15053	+1 (Cont0.10:21940..22589)	-	+ (Cont0.13:26096..26596)	+ (Cont0.14:4454..5071)	+ (Cont0.14:3432..4439)
	Clostridium kluyveri DSM 555	+1 (3208821..3209561)	-	-	+	+
	Clostridium lentocellum DSM 5427	+1 (2418116..2418847)	-	+ (2012372..2012908)	+ (2618394..2618987)	+ (2617385..2618380)
	Clostridium leptum DSM 753	+1 (Cont648:169943..170689)	+ (Cont648:241297..241809)	-	+	+
	Clostridium ljungdahlii DSM 13528	+1 (3699299..3700039)	-	-	+ (3695439..3696035)	+ (3694379..3695425)
	Clostridium methylpentosum DSM 5476	+1 (Cont6.34:2879..3613)	+ (Cont6.37:604..1146)	-	+	+
	Clostridium nexile DSM 1787	+1 (Cont6.8:36242..36973)	-	+ (Cont14.1:15295..15828)	+ (Cont14.3:10460..11071)	+ (Cont14.3:9440..10447)
	Clostridium novyi NT	+1 (1028122..1028862)	-	-	+ (1041461..1042108)	+ (1042120..1043133)
	Clostridium papyrosolvens DSM 2782	+1 (ctg60:209112..209858)	+ (ctg64:250196..250696)	-	+	+
	Clostridium perfringens	+1 (ATCC 13124, 2456370..2457107)	-	-	+ (2444620..2445225)	+ (2443566..2444606)
	Clostridium phytofermentans ISDg	+1 (3080711..3081439)	-	+ (3394280..3394816)	+ (1664452..1665063)	+ (1665084..1666094)
	Clostridium saccharolyticum WM1	+1 (1684255..1684983)	-	+ (2129226..2129759)	+ (2410765..2411373)	+ (2409746..2410744)
	Clostridium scindens ATCC 35704	+1 (Cont224:211622..212353)	-	+ (Cont224:96825..97325)	+ (Cont260:118252..118863)	+ (Cont260:118879..119886)
	Clostridium sp. 7_2_43FAA	+1 (cont1.30:129457..130179)	-	-	+ (cont1.31)	+ (cont1.31)
	Clostridium sp. D5	+1 (cont1.88:53398..54117)	-	+ (cont1.91:5897..6376)	+ (cont1.91:34295..34894)	+ (cont1.91)
	Clostridium sp. HGF2	+2 (contig00023:197667..198404)	-	+ (contig00020:115840..116394)	+ (contig00023:37071..37709)	+ (contig00023:37713..38726)
	Clostridium sp. L2-50	+1 (Cont22.1:26805..27545)	-	+ (Cont128:139858..140391)	+ (Cont128:114851..115453)	+ (Cont128:115466..116473)
	Clostridium sp. M62/1	+1 (Cont1.3:80934..81662)	-	+ (Cont5.1:83918..84517)	+ (Cont1.3:157323..158069)	+ (Cont1.3:156279..157301)
	Clostridium sp. SS2/1	+1 (Cont773:103959..104687)	-	+ (Cont914:117507..118049)	+ (Cont764:26407..26979)	+ (Cont764:25389..26393)
	Clostridium sporogenes ATCC 15579	+1 (Cont493:82587..83327)	-	-	+	+
	Clostridium sticklandii DSM 519	+1 (1484505..1485218)	+ (1479880..1480371)	-	+	+
	Clostridium symbiosum	+1 (cont1.129:106279..106995)	-	+ (cont1.45:50940..51476)	+	+
	Clostridium tetani E88	+1 (2335843..2336583)	-	-	+	+
	Clostridium thermocellum	+1 (ATCC 27405, 2468640..2469368)	+ (216998..217486)	-	+	+
	Coprococcus comes ATCC 27758	-	-	+ (Cont2289:145444..145983)	+ (Cont2253:464484..465095)	+ (Cont2253:465106..465573)
	Coprococcus eutactus ATCC 27759	+1 (Cont330:106827..107573)	-	+ (Cont29:90481..91014)	+ (Cont29:117712..118338)	+ (Cont29:116690..117691)
	Coprothermobacter proteolyticus DSM 5265	+1 (818474..819220)	+ (817995..818474)	-	+	+
	Desulfitobacterium hafniense	+1 (Y51, 2824867..2825625)	+ (2823054..2823551)	+ (2545391..2545903)	+	+
	Desulfotomaculum acetoxidans DSM 771	+1 (1128582..1129313)	+ (1133761..1134240)	-	+	+
	Desulfotomaculum nigrificans DSM 574	+1 (ctg00023:41328..42062)	+ (ctg00023:40006..40497)	-	+	+
	Desulfotomaculum reducens MI-1	+1 (1816335..1817063)	+ (1818014..1818505)	-	+	+
	Dethiobacter alkaliphilus AHT 1	+1 (ctg23:20344..21099)	+ (ctg1:22695..23201)	-	+	+
	Dorea formicigenerans ATCC 27755	+1 (Cont327:76612..77343)	-	+ (Cont327:178878..179369)	+ (Cont327:204956..205567)	+ (Cont327:203929..204936)
	Dorea longicatena DSM 13814	+1 (Cont429:187569..188300)	-	+ (Cont429:38567..39091)	+ (Cont14.1:75326..75940)	+ (Cont14.1:74308..75294)
	Epulopiscium sp. 'N.t. morphotype B'	+1 (1105717066812:9922..10656)	-	-	+ (1105717066828:71489..72025)	+ (1105717066828)
	Ethanoligenens harbinense YUAN-3	+1 (26717..27445)	+ (1134679..1135182)	-	+	+
	Eubacterium cellulosolvens 6	+1 (ctg00055:117089..117841)	-	+ (ctg00055:175450..176001)	+ (ctg00055:206124..206735)	+ (ctg00055:205101..206093)
	Eubacterium eligens ATCC 27750	+1 (913133..913876)	-	+ (1039432..1039905)	+ (958497..959120)	+ (959141..960154)
	Eubacterium hallii DSM 3353	+1 (Cont358.1:21030..21764)	-	+ (Cont364.1:14245..14790)	+ (Cont10.1:34406..35098)	+ (Cont10.1:35108..36112)
	Eubacterium limosum KIST612	+1 (2468320..2469045)	-	+ (3090515..3091057)	+ (3367253..3367864)	+ (3366213..3367241)
	Eubacterium rectale ATCC 33656	+1 (1852384..1853112)	-	+ (1567246..1567860)	+ (1540937..1541554)	+ (1541821..1542588)
	Eubacterium saburreum DSM 3986	+1 (contig00075:49115..49876)	-	+ (contig00050:50825..51355)	+ (contig00078:82435..83019)	+ (contig00078:81423..82421)
	Eubacterium saphenum ATCC 49989	+1 (Cont0.4:301374..302075)	+ (Cont0.4:407156..407635)	-	+ (Cont0.2:212890..213474)	+ (Cont0.2:213681..214679)
	Eubacterium siraeum DSM 15702	+1 (Cont67:25003..25734)	+ (Cont421:68055..68558)	-	+	+
	Eubacterium ventriosum ATCC 27560	+1 (Cont235:166117..166845)	-	+ (Cont10.2:21125..21661)	+ (Cont10.2:53411..54004)	+ (Cont10.2:52400..53401)
	Faecalibacterium prausnitzii M21/2	+1 (Cont720:77183..77920)	+ (Cont23.1:67773..68285)	-	+	+
	Finegoldia magna ATCC 29328	+1 (965266..965991)	+ (888415..888909)	-	+	+
	Halanaerobium sp. 'sapolanicus'	+1 (1850792..1851556)	+ (1850112..1850609)	-	+	+
	Halothermothrix orenii H 168	+1 (1327928..1328689)	+ (1326554..1327051)	-	+	+
	Heliobacterium modesticaldum Ice1	+1 (1825212..1825979)	+ (1827703..1828191)	-	+	+
	Lachnospiraceae bacterium 2_1_46FAA	+1 (cont1.12:157366..158094)	-	+ (cont1.13:6730..7296)	+ (cont1.13:44219..44824)	+ (cont1.13:43201..44202)
	Lachnospiraceae bacterium 3_1_46FAA	+1 (cont1.7:17674..18405)	-	+ (cont1.37:221343..221876)	+ (cont1.37:248318..248932)	+ (cont1.37:247271..248275)
	Lachnospiraceae bacterium 5_1_63FAA	+1 (cont1.68:13847..14575)	-	+ (cont1.39:20090..20566)	+ (cont1.4:78251..78856)	+ (cont1.4:77233..78237)
	Lachnospiraceae bacterium 6_1_63FAA	+1 (cont1.21:92911..93639)	-	+ (cont1.19:26361..26891)	+ (cont1.19:55011..55622)	+ (cont1.19:54005..54994)
	Lachnospiraceae bacterium 8_1_57FAA	+1 (cont1.7:4590..5321)	-	+ (cont1.15:10154..10687)	+ (cont1.14:36116..36670)	+ (cont1.14:36713..37717)
	Lachnospiraceae bacterium 9_1_43BFAA	+1 (cont1.2:35401..36132)	-	+ (cont1.2:146002..146499)	+ (cont1.2:171265..171867)	+ (cont1.2:170248..171249)
	Lachnospiraceae oral taxon 107 str. F0167	+1 (cont1.4:109824..110552)	-	+ (cont1.46:19978..20511)	+ (cont1.6:66404..66994)	+ (cont1.6:65388..66386)
	Mahella australiensis 50-1 BON	+1 (994065..994817)	+ (2017956..2018444)	+ (86945..87490)	+	+
	Marvinbryantia formatexigens DSM 14469	+1 (Cont4.1:68969..69697)	-	+ (Cont31.1:29568..30098)	+ (Cont7.1:172756..173364)	+ (Cont7.1:173450..174463)
	Moorella thermoacetica ATCC 39073	+1 (1740526..1741284)	+ (1739208..1739711)	-	+	+
	Natranaerobius thermophilus JW/NM-WN-LF	+1 (1864267..1865019)	+ (1863089..1863574)	-	+	+
	Oribacterium sinus F0268	+1 (contig00094:46415..47155)	-	+ (contig00077:2588..3139)	+ (contig00083:7721..8320)	+ (contig00083:6716..7711)
	Oribacterium sp. oral taxon 078 str. F0262	+1 (Cont1.6:78121..78861)	-	+ (Cont1.2:268230..268790)	+ (Cont1.2:191382..191993)	+ (Cont1.2:1192003..193013)
	Parvimonas micra ATCC 33270	+1 (Cont79:56584..57327)	+ (Cont98:72879..73427)	+ (Cont109:264596..265093)	+	+
	Pelotomaculum thermopropionicum SI	+1 (1056295..1057026)	+ (1057094..1057588)	-	+	+
	Peptoniphilus duerdenii ATCC BAA-1640	+1 (contig00059:20670..21410)	+ (contig00059:54921..55415)	-	+	+
	Peptoniphilus harei ACS-146-V-Sch2b	+1 (contig00014:22685..23410)	+ (contig00011:78119..78613)	-	+	+
	Peptoniphilus lacrimalis 315-B	+1 (contig00034:16503..17234)	+ (contig00013:27632..28126)	-	+	+
	Peptoniphilus sp. oral taxon 386 str. F0131	+1 (cont1.56:34220..34951)	+ (cont1.38:1120..1575)	-	+	+
	Peptoniphilus sp. oral taxon 836 str. F0141	+1 (contig00044:61614..62345)	+ (contig00127:1835..2329)	-	+	+
	Peptostreptococcus anaerobius 653-L	+1 (contig00010:22706..23431)	+ (contig00066:14408..14902)	-	+	+
	Peptostreptococcus stomatis DSM 17678	+1 (contig00079:16940..17641)	+ (contig00023:143589..144086)	-	+	+
	Pseudoflavonifractor capillosus ATCC 29799	+1 (Cont157:148513..149241)	+ (Cont157:155449..156009)	-	+	+
	Pseudoramibacter alactolyticus ATCC 23263	+1 (contig00014:76291..77016)	-	+ (contig00006:15477..16034)	+ (contig00005:96124..96819)	+ (contig00005:96840..97901)
	Roseburia intestinalis L1-82	+1 (Cont46.2:223..996)	-	+ (Cont3.4:6125..6658, Cont1.9:1382..1993)	+ (Cont3.1:5996..6607)	+ (Cont3.1:6627..7619)
	Ruminococcaceae bacterium D16	+1 (cont1.18:28032..28751)	+ (cont1.12:319387..319794)	-	+	+
	Ruminococcus albus 7	+1 (2622242..2622985)	+ (2884660..2885169)	-	+	+
	Ruminococcus flavefaciens FD-1	+1 (Contig113.1.2.118:53691..54419)	+ (Contig43:19422..19826)	-	+	+
	Ruminococcus gnavus ATCC 29149	+1 (Cont30:96004..96735)	-	+ (Cont103:130138..130671)	+ (Cont103:155851..156978)	+ (Cont103:154828..155832)
	Ruminococcus lactaris ATCC 29176	+1 (Cont589:6106..6837)	-	+ (Cont378:28043..28576)	+ (Cont378:3091..3708)	+ (Cont378:3725..4723)
	Ruminococcus obeum ATCC 29174	+1 (Cont21.1:11636..12379)	-	+ (Cont262:183493..183876)	+ (Cont262:155971..156582)	+ (Cont262:156602..157600)
	Ruminococcus sp. 5_1_39BFAA	+1 (cont1.30:8135..8797)	-	+ (cont1.1:12303..12725)	+ (cont1.53:11936..12535)	+ (cont1.53)
	Ruminococcus torques ATCC 27756	+1 (Cont27.1:4148..4879)	-	+ (Cont64:136958..137491)	+ (Cont64:109182..109796)	+ (Cont64:109839..110843)
	Shuttleworthia satelles DSM 14600	+1 (Cont0.2:247986..248714)	-	+ (Cont0.2:306155..306685)	+ (Cont0.2:332065..332664)	+ (Cont0.2:331000..332004)
	Subdoligranulum variabile DSM 15176	+1 (Cont0.28:113401..114138)	+ (Cont0.4:145025..145609)	-	+	+
	Symbiobacterium thermophilum IAM 14863	+1 (1122772..1123500)	+ (1289890..1290390)	-	+	+
	Syntrophobotulus glycolicus DSM 8271	+1 (2136172..2136927)	+ (2135663..2136133)	-	+	+
	Syntrophomonas wolfei subsp. wolfei str. Goettingen	+1 (1644491..1645246)	+ (1642617..1643135)	-	+	+
	Syntrophothermus lipocalidus DSM 12680	+1 (766958..767719)	+ (768521..769018)	-	+	+
	Tepidanaerobacter sp. Re1	+1 (1224826..1225563)	+ (1226272..1226772)	-	+	+
	Thermaerobacter marianensis DSM 12885	+1 (1024756..1025502)	+ (1026332..1026889)	-	+	+
	Thermaerobacter subterraneus DSM 13965	+1 (Contig167:16610..17356)	+ (Contig167:18605..19168)	-	+	+
	Thermoanaerobacter brockii subsp. finnii Ako-1	+1 (1066942..1067682)	+ (1068907..1069404)	-	+	+
	Thermoanaerobacter ethanolicus CCSD1	+1 (ctg00029:14269..15009)	+ (ctg00029:12547..13095)	-	+	+
	Thermoanaerobacter italicus Ab9	+1 (1056624..1057364)	+ (1058881..1059378)	-	+	+
	Thermoanaerobacter mathranii subsp. mathranii str. A3	+1 (1084995..1085735)	+ (1087252..1087749)	-	+	+
	Thermoanaerobacter pseudethanolicus ATCC 33223	+1 (1074751..1075491)	+ (1076665..1077213)	-	+	+
	Thermoanaerobacter sp. X513	+1 (1429024..1429764)	+ (1427302..1427799)	-	+	+
	Thermoanaerobacter sp. X514	+1 (1484619..1485359)	+ (1486533..1487081)	-	+	+
	Thermoanaerobacter sp. X561	+1 (ctg62:121673..122413)	+ (ctg62:123638..124135)	-	+	+
	Thermoanaerobacter tengcongensis MB4	+1 (1136580..1137317)	+ (1177208..1177705)	-	+	+
	Thermoanaerobacter wiegelii Rt8.B1	+1 (ctg00112:25043..25783)	+ (ctg00112:23028..23525)	-	+	+
	Thermoanaerobacterium thermosaccharolyticum DSM 571	+1 (1568391..1569125)	+ (1566661..1567158)	-	+	+
	Thermoanaerobacterium xylanolyticum LX-11	+1 (ctg599:2095..2829)	+ (ctg599:4056..4553)	-	+	+
	Thermodesulfobium narugense DSM 14796	+1 (885962..886723)	+ (886748..887224)	-	+	+
	Thermosediminibacter oceani DSM 16646	+1 (1341447..1342175）	+ （1340228..1340761)	-	+	+
Firmicutes/Lactobacillales	Abiotrophia defectiva ATCC 49176	+1 (Cont1.1:68209..68937)	-	+ (Cont0.3:19922..20467)	+ (Cont0.4:32389..33003)	+ (Cont0.4:31374..32375)
	Aerococcus urinae ACS-120-V-Col10a	+1 (709430..710161)	-	+ (1260748..1261356)	+ (1382021..1382632)	+ (1380964..1382001)
	Aerococcus viridans ATCC 11563	+1 (contig00078:16094..16825)	-	+ (contig00085:33954..34568)	+ (contig00131:51785..52417)	+ (contig00131:50696..51757)
	Carnobacterium sp. 17-4	+1 (661904..662629)	-	+ (1082025..1082564)	+ (709889..710521)	+ (710556..711569)
	Carnobacterium sp. AT7	+1 (1101238000996:79595..80320)	-	+ (1101238001011:12566..13195)	+ (1101238000909:52614..53228)	+ (1101238000909:51568..52581)
	Enterococcus casseliflavus ATCC 12755	+1 (contig00018:80957..81679)	-	+ (contig00022:60821..61459)	+ (contig00002:181509..182099)	+ (contig00002:180493..181494)
	Enterococcus faecalis	+1 (V583, 615339..616067), +2 (2747768..2748487)	-	+ (1120125..1120742, 1409158..1409658)	+ (68667..69281)	+ (69294..70310)
	Enterococcus faecium DO	+1 (ctg642:37229..37951), +2 (ctg637:27063..27782)	-	+ (ctg539:770..1417)	+ (contig00273:2988..3572)	+ (ctg537)
	Enterococcus italicus DSM 15952	+1 (contig00035:70919..71629), +2 (contig00065:83..793)	-	+ (contig00044:48172..48834)	+ (contig00019:2534..3136)	+ (contig00019:1524..2522)
	Eremococcus coleocola ACS-139-V-Col8	+1 (contig00001:8121..8840), +2 (contig00008:23863..24567)	-	+ (contig00015:62279..62908)	+ (contig00015:95868..96473)	+ (contig00015:94744..95775)
	Fructobacillus fructosus KCTC 3544	+1 (contig00019:21514..22245)	-	+ (contig00030:19173..19763)	+ (contig00047:38371..38961)	+ (contig00047)
	Granulicatella adiacens ATCC 49175	+2 (contig00059:185803..186567)	-	+ (contig00013:35387..35971)	+ (contig00014:84317..84904)	+ (contig00014:83297..84304)
	Granulicatella elegans ATCC 700633	+2 (cont1.25:87148..87855)	-	+ (cont1.5:59979..60548)	+ (cont1.5:41988..42554)	+ (cont1.5)
	Lactobacillus acidophilus NCFM	+1 (721708..722436)	-	+ (1134698..1135333)	+ (385952..386539)	+ (386551..387600)
	Lactobacillus amylolyticus DSM 11664	+1 (contig00068:2653..3357)	-	+ (contig00001:4300..4953)	+ (contig00051:29234..29827)	+ (contig00051:28171..29196)
	Lactobacillus amylovorus GRL 1112	+1 (769461..770189)	-	+ (1246704..1247339)	+ (409748..410335)	+ (410387..411403)
	Lactobacillus animalis KCTC 3501	+1 (contig00001:12801..13526)	-	+ (contig00044:159659..160246)	+ (contig00042:19825..20394)	+ (contig00042)
	Lactobacillus antri DSM 16041	+1 (contig00049:9111..9836)	-	+ (contig00077:34386..34922)	+ (contig00047:63932..64525)	+ (contig00047:64533..65561)
	Lactobacillus brevis ATCC 367	+1 (1172813..1173550)	-	+ (876233..876838)	+ (1202095..1202703)	+ (1201063..1202079)
	Lactobacillus buchneri NRRL B-30929	+1 (1002176..1002907)	-	+ (1141991..1142590)	+ (977273..977872)	+ (977891..978919)
	Lactobacillus casei BL23	+1 (1145430..1146161)	-	+ (1642735..1643361)	+ (825563..826159)	+ (826270..827286)
	Lactobacillus coleohominis 101-4-CHN	+1 (cont1.9:8028..8756)	-	+ (cont1.3:58965..59558)	+ (cont1.9:29705..30292)	+ (cont1.9)
	Lactobacillus coryniformis subsp. torquens	+1 (contig00118:4987..5724)	-	+ (contig00146:2754..3347)	+ (contig00072:2160..2753)	+ (contig00072)
	Lactobacillus crispatus ST1	+1 (741851..742579)	-	+ (1164389..1165018)	+ (397835..398422)	+ (398462..399481)
	Lactobacillus delbrueckii	+1 (ATCC BAA-365, 568449..569180)	-	+ (860800..861432)	+ (1399900..1400493)	+ (1398876..1399886)
	Lactobacillus farciminis KCTC 3681	+1 (contig00036:103429..104133)	-	+ (contig00030:48154..48750)	+ (contig00010:36377..36949)	+ (contig00010)
	Lactobacillus fermentum IFO 3956	+1 (637227..637970)	-	+ (1361860..1362495)	+ (612683..613285)	+ (613296..614315)
	Lactobacillus fructivorans KCTC 3543	+1 (contig00008:49199..49924)	-	+ (contig00002:146345..146932)	+ (contig00008:30644..31225)	+ (contig00008)
	Lactobacillus gasseri	+1 (ATCC 33323, 1271093..1271824)	-	+ (1025582..1026220)	+ (441534..442112)	+ (442140..443159)
	Lactobacillus helveticus DPC 4571	+1 (759486..760214)	-	+ (1244846..1245478)	+ (414662..415252)	+ (415274..416317)
	Lactobacillus hilgardii ATCC 8290	+1 (contig00247:168964..169698)	-	+ (contig00253:41587..42186)	+ (contig00247:145290..145886)	+ (contig00247:145900..146919)
	Lactobacillus iners SPIN 1401G	+1 (contig00194:33045..33773)	-	+ (contig00158:20276..20866)	+ (contig00127:33511..34095)	+ (contig00127:34112..35116)
	Lactobacillus jensenii 1153	+1 (cont2.1:707459..708187)	-	+ (cont2.1:485526..486146)	+ (cont2.9:77052..77639)	+ (cont2.9:77661..78674)
	Lactobacillus johnsonii NCC 533	+1 (806100..806831)	-	+ (1121603..1122220)	+ (512087..512665)	+ (512694..513713)
	Lactobacillus kefiranofaciens ZW3	+1 (1007458..1008186)	-	+ (560340..560972)	+ (97391..97978)	+ (98026..99042)
	Lactobacillus oris PB013-T2-3	+1 (contig00028:64..777)	-	+ (contig00029:37811..38446)	+ (contig00037:39972..40565)	+ (contig00037:40579..41601)
	Lactobacillus paracasei subsp. paracasei 8700:2	+1 (cont2.16:2641..1913)	-	+ (cont2.10:27198..27785)	+ (cont2.58:747..1130)	+ (cont2.58)
	Lactobacillus plantarum WCFS1	+1 (2037060..2037788)	-	+ (1591718..1592341)	+ (2065179..2065790)	+ (2064151..2065161)
	Lactobacillus reuteri JCM 1112	+1 (621975..622721)	-	+ (989191..989805)	+ (599392..599991)	+ (600006..601022)
	Lactobacillus rhamnosus HN001	+1 (contig00047:104834..105565)	-	+ (contig00032:33195..33821)	+ (contig00005:23806..24402)	+ (contig00005:24478..25524)
	Lactobacillus ruminis ATCC 25644	+1 (Contig162:1766..2491)	-	+ (Contig24:35443..36054)	+ (Contig372:21922..22533)	+ (Contig372:22554..23561)
	Lactobacillus sakei subsp. sakei 23K	+1 (1281049..1281780)	-	+ (910024..910656)	+ (369905..370516)	+ (369905..370516)
	Lactobacillus salivarius UCC118	+1 (465226..465954)	-	+ (961115..961756)	+ (1154555..1155160)	+ (1153506..1154516)
	Lactobacillus ultunensis DSM 16047	+1 (contig00062:1517..2245)	-	+ (contig00013:24655..25308)	+ (contig00139:19635..20222)	+ (contig00139:20274..21299)
	Lactobacillus vaginalis ATCC 49540	+1 (contig00226:23377..24105)	-	+ (contig00034:44962..45576)	+ (contig00226:1536..2138)	+ (contig00226:2158..3174)
	Lactococcus garvieae 21881	+2 (contig00008:148..840)	-	+ (contig00068:9849..10484)	+ (contig00030:36451..37026)	+ (contig00030)
	Lactococcus lactis	+2 (SK11, 220530..221246)	-	+ (510409..511050)	+ (2346753..2347346)	+ ((2345604..2346605)
	Leuconostoc argentinum KCTC 3773	+1 (contig00084:25441..26148)	-	+ (contig00012:115210..115809)	+ (contig00043:12590..13156)	+ (contig00043)
	Leuconostoc citreum KM20	+1 (584567..585289)., +2 (1794795..1795484)	-	+ (622482..623099)	+ (1282443..1283033)	+ (1285000..1286058)
	Leuconostoc fallax KCTC 3537	+1 (contig00001:16002..16712)	-	+ (contig00011:36937..37524)	+ (contig00016:15557..16132)	+ (contig00016)
	Leuconostoc gasicomitatum LMG 18811	+1 (1288141..1288863), +2 (1952309..1953025)	-	+ (1257272..1257886)	+ (701716..702306)	+ (698624..699682)
	Leuconostoc gelidum KCTC 3527	+1(contig00039:7764..8471), +2(contig00003:17532..18227)	-	+ (contig00038:22437..23030)	+ (contig00020:82231..82794)	+ (contig00020)
	Leuconostoc inhae KCTC 3774	+1(contig00258:5512..6219), +2(contig00533:531..1226)	-	+ (contig00804:27131..27724)	+ (contig00347:8707..9270)	+ (contig00347)
	Leuconostoc kimchii IMSNU 11154	+1 (401350..402072), +2 (591509..592225)	-	+ (327434..328048)	+ (1671014..1671604)	+ (1667968..1669026)
	Leuconostoc lactis KCTC 3528	+1(contig00741:6213..6920), +2(contig00741:6213..6920)	-	+ (contig00180:1489..2088)	+ (contig01380:1..426)	+ (contig01380)
	Leuconostoc mesenteroides subsp. mesenteroides ATCC 8293	+1 (1457292..1458014), +2 (368426..369142)	-	+ (617535..618149)	+ (584604..585194)	+ (580220..581275)
	Melissococcus plutonius ATCC 35311	+1 (1770329..1771051), +2 (614593..615321)	-	+ (1090082..1090732)	+ (315831..316436)	+ (316554..317567)
	Oenococcus oeni	+1 (PSU-1, 717003..717725)	-	+ (1024133..1024726)	+ (554781..555365)	+ (555362..556378)
	Pediococcus acidilactici DSM 20284	+1 (contig00003:10170..10907)	-	+ (contig00002:372805..373404)	+ (contig00003:46829..47416)	+ (contig00003:45805..46818)
	Pediococcus pentosaceus ATCC 25745	+1 (1226725..1227462)	-	+ (934883..935488)	+ (1259371..1259958)	+ (1258348..1259361)
	Streptococcus agalactiae	+2 (NEM316, 1750069..1750785)	-	+ (311944..312543)	+	+
	Streptococcus australis ATCC 700641	+2 (contig00016:8457..9173)	-	+ (contig00024:23747..24343)	+	+
	Streptococcus criceti HS-6	+2 (ctg100001561010:9463..10170)	-	+ (ctg100001561018:17370..17942)	+	+
	Streptococcus cristatus ATCC 51100	+2 (contig00014:29442..30158)	-	+ (contig00014:12788..13393)	+	+
	Streptococcus downei F0415	+2 (ctg1126915017557:139105..139797)	-	+ (ctg1126915017557:2256..2861)	+	+
	Streptococcus dysgalactiae subsp. equisimilis GGS_124	+2 (354559..355275)	-	+ (1642918..1643526)	+	+
	Streptococcus equi subsp. zooepidemicus MGCS10565	+2 (1725763..1726479)	-	+ (1617855..1618463)	+	+
	Streptococcus equinus ATCC 9812	+1 (contig00006:8729..9409), +2 (contig00034:6736..7428)	-	+ (contig00038:25973..26599)	+	+
	Streptococcus gallolyticus UCN34	+1 (688552..689277), +2 (1922776..1923492)	-	+ (502740..503348)	+	+
	Streptococcus gordonii str. Challis substr. CH1	+2 (497609..498325)	-	+ (636594..637196)	+	+
	Streptococcus ictaluri 707-05	+2 (ctg100001302747:7884..8576)	-	+ (ctg100001302723:36789..37370)	+	+
	Streptococcus infantarius subsp. infantarius ATCC BAA-102	+1 (Cont297:2092..2862), +2 (Cont245:399546..400238)	-	+ (Cont13.1:76507..77133)	+	+
	Streptococcus infantis ATCC 700779	+2 (contig00015:32767..33459)	-	+ (contig00005:125704..126300)	+	+
	Streptococcus macacae NCTC 11558	+2 (ctg10000181227025741..26433)	-	+ (ctg100001812267:57699..58205)	+	+
	Streptococcus mitis B6	+2 (1899190..1899906)	-	+ (1809613..1810209)	+	+
	Streptococcus mutans UA159	+2 (1695325..1696041)	-	+ (438167..438739)	+	+
	Streptococcus oralis Uo5	+2 (1674303..1675019)	-	+ (1593944..1594540)	+	+
	Streptococcus parasanguinis ATCC 903	+2 (contig00002:7950..8642)	-	+ (contig00068:4100..4693)	+	+
	Streptococcus parauberis NCFD 2020	+2 (1522693..1523385)	-	+ (1115324..1115926)	+	+
	Streptococcus peroris ATCC 700780	+2 (contig00013:145852..146544)	-	+ (contig00004:68836..69435)	+	+
	Streptococcus pneumoniae	+2 (D39, 1719860..1720576)	-	+ (342548..343144)	+	+
	Streptococcus porcinus str. Jelinkova 176	+2 (895192..895844)	-	+ (935262..935864)	+	+
	Streptococcus pseudoporcinus SPIN 20026	+2 (contig00013:57879..58571)	-	+ (contig00007:45324..45926)	+	+
	Streptococcus pyogenes	+2 (M1 GAS, 278423..279139)	-	+ (1366606..1367205)	+	+
	Streptococcus salivarius SK126	+2 (contig00392:63575..64267)	-	+ (contig00392:26497..27093)	+	+
	Streptococcus sanguinis SK36	+2 (577587..578303)	-	+ (1853844..1854446)	+	+
	Streptococcus sp. 2_1_36FAA	+2 (cont1.5:82145..82843)	-	+ (cont1.6:16964..17536)	+	+
	Streptococcus sp. C150	+2 (cont1.38:63611..64303)	-	+ (cont1.38:100394..100972)	+	+
	Streptococcus sp. C300	+2 (cont1.36:63314..64006)	-	+ (cont1.32:30526..31095)	+	+
	Streptococcus sp. M143	+2 (cont1.23:151579..152271)	-	+ (cont1.23:65470..66039)	+	+
	Streptococcus sp. M334	+2 (cont1.23:93685..94377)	-	+ (cont1.23:7238..7795)	+	+
	Streptococcus sp. oral taxon 071 str. 73H25AP	+2 (contig00014:388807..389499)	-	+ (contig00014:310217..310813)	+	+
	Streptococcus suis	+2 (98HAH33, 383898..384614)	-	+ (395139..395756)	+	+
	Streptococcus thermophilus	+2 (CNRZ1066, 201717..202433)	-	+ (235816..236412)	+	+
	Streptococcus uberis 0140J	+2 (363645..364361)	-	+ (1402132..1402740)	+	+
	Streptococcus urinalis 2285-97	+2 (ctg100003740233:96682..97380)	-	+ (ctg100003740232:56144..56719)	+	+
	Streptococcus vestibularis F0396	+2 (ctg1126932565719:74180..74872)	-	+ (ctg1126932565719:17961..18557)	+	+
	Weissella cibaria KACC 11862	+1 (contig00030:50324..51043)	-	+ (contig00054:15986..16558)	+ (contig00031:2411..2872)	+ (contig00031)
	Weissella paramesenteroides ATCC 33313	+1 (contig00014：28427..29146)	-	+ (contig00026:33579..34205)	+ (contig00013:2276..2866)	+ (contig00013:1248..2258)
Firmicutes/Others	Acidaminococcus fermentans DSM 20731	+1 (1691618..1692349)	+ (1691017..1691514)	-	+	+
	Acidaminococcus sp. D21	+1 (cont1.50:4212..4943)	+ (cont1.50:5028..5525)	-	+	+
	Bulleidia extructa W1219	+2 (contig00007:215947..216678)	-	+ (contig00009:30787..31365)	+ (contig00005:50472..51050)	+ (contig00005:51064..52077)
	Catenibacterium mitsuokai DSM 15897	+2 (Cont64.1：11466..12092)	-	+ (Cont73.1:6746..7345)	+ (Cont36.1:23286..23900)	+ (Cont36.1:22278..23270)
	Clostridium ramosum DSM 1402	+2 (Cont114:510372..511106)	-	+ (Cont104:28519..29118)	+ (Cont114:607150..607716)	+ (Cont114:607727..608716)
	Clostridium spiroforme DSM 1552	+2 (Cont344:304829..305563)	-	+ (Cont331:21959..22558)	+ (Cont326:2312..2872)	+ (Cont326:1309..2301)
	Coprobacillus sp. 29_1	+2 (cont1.39:49345..50082)	-	+ (cont1.30:161294..161884)	+ (cont1.42:24719..25285)	+ (cont1.42:23703..24707)
	Coprobacillus sp. D7	+2 (cont1.34:10971..11615)	-	+ (cont1.99:51855..52433)	+ (cont1.39:3155..3703)	+ (cont1.39)
	Dialister invisus DSM 15470	+1 (Cont0.2:1714801..1715535)	+ (Cont0.2:282353..282850)	-	+	+
	Dialister micraerophilus	+1 (DSM 19965, contig00008:26598..27320)	+ (contig00001:17901..18290)	-	+	+
	Erysipelothrix rhusiopathiae ATCC 19414	+2 (Contig3347:517337..518059)	-	+ (Contig3347:206414..206995)	+ (Contig3347:486903..487490)	+ (Contig3347:485892..486902)
	Erysipelotrichaceae bacterium 3_1_53	+2 (cont1.27:69818..70477)	-	+ (cont1.29:25448..29338)	+ (cont1.24:24630..25211)	+ (cont1.24:25215..26228)
	Erysipelotrichaceae bacterium 5_2_54FAA	+2 (cont1.11:124343..124984)	-	+ (cont1.11:306833..307372)	+ (cont1.11:28130..28684)	+ (cont1.11)
	Eubacterium biforme DSM 3989	+2 (Cont6.7:21676..22347)	-	+ (Cont5.21:5765..6358)	+ (Cont5.3:23759..24337)	+ (Cont5.3:22743..23753)
	Eubacterium dolichum DSM 3991	+2 (Cont638:132112..132849)	-	+ (Cont638:239910..240509)	+ (Cont638:261261..261842)	+ (Cont638:260247..261257)
	Holdemania filiformis DSM 12042	+2 (ACCF01000094:6494..7216)	-	+ (ACCF01000233:17139..17495)	+ (ACCF01000211:12002..12583)	+ (ACCF01000211:12587..13597)
	Megasphaera genomosp. type_1 str. 28L	+1 (contig00038:17465..18190)	+ (contig00001:911..1411)	-	+	+
	Megasphaera micronuciformis F0359	+1 (Cont98.5:134223..134951)	+ (Cont5.1:7612..8073)	-	+	+
	Mitsuokella multacida DSM 20544	+1 (Cont0.3:90528..91262)	+ (Cont0.3:91389..91883)	-	+	+
	Phascolarctobacterium sp. YIT 12067	+1 (Cont300.1:19249..19989)	+ (Cont300.1:20031..20582)	-	+	+
	Selenomonas artemidis F0399	+1 (Cont0.1:103047..103772)	+ (Cont0.1:103821..104315)	-	+	+
	Selenomonas flueggei ATCC 43531	+1 (contig00014:105039..105767)	+ (contig00014:105937..106317)	-	+	+
	Selenomonas noxia ATCC 43541	+1 (contig00050:200150..200923)	+(contig00050:199575..200087)	-	+	+
	Selenomonas sp. oral taxon 137 str. F0430	+1 (ctg1126950130254:106991..107716)	+(ctg1126950130254:107768..108211)	-	+	+
	Selenomonas sp. oral taxon 149 str. 67H29BP	+1 (contig00054:64966..65691)	+(contig00054:64435..64893)	-	+	+
	Selenomonas sputigena ATCC 35185	+1 (1215997..1216728)	+ (1216773..1217267)	-	+ (1217323..1217928)	+ (1217944..1218957)
	Solobacterium moorei F0204	+2 (Cont37.1:16389..17117)	-	+ (Cont120.1:2997..3602)	+ (Cont120.4:63749..64345)	+ (Cont120.4:64355..65368)
	Thermosinus carboxydivorans Nor1	+1 (ctg33:12257..13000)	+ (ctg33:13789..14286)	-	+	+
	Turicibacter sanguinis PC909	+2 (contig00099:3783..4508)	-	+ (contig00114:7889..8476)	+ (contig00061:19365..19952)	+ (contig00061:20289..21296)
	Turicibacter sp. HGF1	+2 (contig00070:3783..4493)	-	+ (contig00073:18191..18778)	+ (contig00018:4391..4978)	+ (contig00018:3047..4054)
	Veillonella atypica ACS-134-V-Col7a	+1 (contig00049:10833..11570)	+ (contig00049:10149..10646)	-	+	+
	Veillonella dispar ATCC 17748	+1 (Cont1.11:125869..126606)	+ (126809..127303)	-	+	+
	Veillonella parvula DSM 2008	+1 (710775..711512)	+ (711716..712210)	-	+	+
	Veillonella sp. 3_1_44	+1 (cont1.18:11400..12125)	+ (cont1.18:10714..11178)	-	+	+
	Veillonella sp. 6_1_27	+1 (cont1.14:11571..12296)	+ (cont1.14:10885..11349)	-	+	+
	Veillonella sp. oral taxon 158 str. F0412	+1 (ctg1126953305805:11570..12295)	+ (ctg1126953305805:10881..11345)	-	+	+
Tenericutes/Mollicutes	Acholeplasma laidlawii PG-8A	+2 (55383..56102)	-	+ (867923..868486)	+ (388990..389550)	+ (389560..390573)
	Aster yellows witches'-broom phytoplasma AYWB	-	-	-	-	-
	Candidatus Phytoplasma australiense	-	-	-	-	-
	Candidatus Phytoplasma mali	-	-	+ (277631..278203)	+ (215534..216094)	+ (214517..215515)
	Mesoplasma florum L1	+2 (639879..640592)	-	+ (228630..229130)	+ (492940..493488)	+ (492000.492947)
	Mycoplasma agalactiae PG2	+2 (777129..777866)	-	+ (634757..635017)	+ (259751..260347)	+ (260328..261290)
	Mycoplasma alligatoris A21JP2	+2 (1119468158956:3509..4234)	-	+ (1119468158656:82138..82641)	+ (1119468158998)	+ (1119468158998)
	Mycoplasma arthritidis 158L3-1	+2 (251132..251869)	-	+ (275047..275562)	+ (346878..347489)	+ (347470..348423)
	Mycoplasma bovis PG45	+2 (880122..880859)	-	+ (302558..303049)	+ (693415..694011)	+ (692472..693434)
	Mycoplasma columbinum SF7	+2 (contig5:230778..231518)	-	+ (contig13:51387..51932)	+ (contig5:241484..242092)	+ (contig5:242142..243020)
	Mycoplasma conjunctivae HRC/581	+2 (710113..710838)	-	+ (120176..120640)	+ (262356..263009)	+ (262987..263952)
	Mycoplasma crocodyli MP145	+2 (652363..653094)	-	+ (740808..741311)	+ (260310..260915)	+ (260893..261837)
	Mycoplasma fermentans M64	+2 (13715..14449)	-	+ (933461..933949)	+ (344090..344692)	+ (344673..345635)
	Mycoplasma gallisepticum str. R	+2 (169023..169829)	-	+ (179517..180041)	+ (847891..848571)	+ (846984..847904)
	Mycoplasma genitalium G37	+2 (415611..416330)	-	+ (450222..450722)	+ (456755..457372)	+ (457347..458270)
	Mycoplasma haemofelis str. Langford 1	-	-	-	-	-
	Mycoplasma hominis	+2 (241728..242444)	-	+ (206126..206629)	+ (220287..220907)	+ (220882..221835)
	Mycoplasma hyopneumoniae	+2 (J, 597088..597816)	-	+ (59000..59485)	+ (508838..509503)	+ (509499..510437)
	Mycoplasma hyorhinis HUB-1	+2 (626194..626907)	-	+ (512353..512841)	+ (338460..339101)	+ (337529..338482)
	Mycoplasma leachii PG50	+2 (692905..693534)	-	+ (666361..666870)	+ (518904..519464)	+ (517955..518878)
	Mycoplasma mobile 163K	+2 (258108..258842)	-	+ (597623..598132)	+ (323305..323910)	+ (323873..324844)
	Mycoplasma mycoides	+2 (PG1, 441151..441780)	-	+ (471548..471991)	+ (616160..616720)	+ (616737..617660)
	Mycoplasma penetrans HF-2	+2 (1078466..1079212)	-	+ (303446..303979)	+ (366346..367005)	+ (365412..366380)
	Mycoplasma pneumoniae M129	+2 (582071..582778)	-	+ (650402..650920)	+ (656922..657542)	+ (657517..658440)
	Mycoplasma pulmonis UAB CTIP	+2 (740474..741199)	-	+ (90469..90942)	+ (789431..790024)	+ (790002..790949)
	Mycoplasma suis KI3806	-	-	+ (305660..306205)	+ (620242..620862)	+ (620872..621831)
	Mycoplasma synoviae 53	+2 (425612..426334)	-	+ (572774..573262)	+ (174530..175126)	+ (175140..176054)
	Onion yellows phytoplasma OY-M	-	-	-	-	-
	Ureaplasma parvum	+2 (700970, 338652..339362)	-	+ (340066..340578)	+ (509678..510265)	+ (508750..509688)
	Ureaplasma urealyticum	+2 (serovar 5, 1105469453570:71430..72140)	-	+ (1105469453570:72844..73356)	+ (1105469453568:142608..143195)	+ (1105469453568:141680..142618)
Acidobacteria	Acidobacterium capsulatum ATCC 51196	+1 (580339..581079)	+ (589452..589967)	-	+	+
	Acidobacterium sp. MP5ACTX8	+1 (ctg00040:508919..509659)	+ (ctg00038:986185..986586)	-	+	+
	Acidobacterium sp. MP5ACTX9	+1 (2247273..2248013)	+ (2790673..2791191)	-	+	+
	Candidatus Koribacter versatilis Ellin345	+1 (2540354..2541100)	+ (4279388..4279888)	-	+	+
	Candidatus Solibacter usitatus Ellin6076	+1 (7458463..7459209)	+ (7459211..7459711)	-	+ (1194690..1195283)	+ (1195296..1196330)
	Terriglobus saanensis SP1PR4	+1 (1805745..1806485)	+ (3009106..3009612)	-	+	+
Aquificae	Aquifex aeolicus VF5	+1 (1112819..1113568)	-	-	-	-
	Desulfurobacterium thermolithotrophum DSM 11699	+1 (1088031..1088774)	-	-	+ (1328735..1329301)	+ (1329298..1330263)
	Hydrogenivirga sp. 128-5-R1-1	+1 (1102927037963:862..1614, 1102927038497:100136..100888)	-	-	+	+
	Hydrogenobacter thermophilus TK-6	+1 (178189..178938)	-	-	-	-
	Hydrogenobaculum sp. Y04AAS1	+1 (441349..442098)	-	-	-	-
	Persephonella marina EX-H1	+1 (73374..74126)	+ (72907..73374)	-	+	+
	Sulfurihydrogenibium azorense Az-Fu1	+1 (973976..974731)	+ (974734..975195)	-	+	+
	Sulfurihydrogenibium sp. YO3AOP1	+1 (703794..704549)	+ (703330..703794)	-	+	+
	Thermocrinis albus DSM 14484	+1 (766514..767263)	-	-	-	-
	Thermovibrio ammonificans HB-1	+1 (1090372..1091115)	-	-	+ (1475443..1476015)	+ (1474500..1475462)
Planctomycetes	Blastopirellula marina DSM 3645	+2 (1099463000748:271094..271822)	+ (1099463000733:34239..34682)	-	+	+
	Gemmata obscuriglobus UQM 2246	+1 (NZ_ABGO01000612:1083..1816), +2 (NZ_ABGO01000192:9789..10508)	+ (NZ_ABGO01000045:21135..21770)	-	+	+
	Isosphaera pallida ATCC 43644	+1 (2212288..2213031)	+ (5402658..5403323)	-	+ (893354..894052)	+ (892163..893296)
	Pirellula staleyi DSM 6068	+2 (1826449..1827177)	+ (4686382..4686942)	-	+	+
	Planctomyces brasiliensis DSM 5305	+2 (662269..662997)	+ (5680749..5681252)	-	+	+
	Planctomyces limnophilus DSM 3776	+1 (3319837..3320583)	+ (3188913..3189425)	-	+	+
	Planctomyces maris DSM 8797	+1 (1101493009165:25827..26579)	+ (1101493009143:35745..36257)	-	+ (1101493009143:36287..36907)	+
	Rhodopirellula baltica SH 1	+1 (2845019..2845759)	+ (2388047..2388583)	-	+	+
Chloroflexi	Anaerolinea thermophila UNI-1	+1 (1539409..1540167)	+ (1540174..1540677)	-	+	+
	Chloroflexus aggregans DSM 9485	+1 (3171976..3172734)	+ (3172759..3173253)	-	+	+
	Chloroflexus aurantiacus J-10-fl	+1 (1442747..1443505)	+ (1443533..1444027)	-	+	+
	Chloroflexus sp. Y-400-fl	+1 (1443902..1444660)	+ (1444688..1445182)	-	+	+
	Dehalococcoides ethenogenes 195	+1 (421531..422286)	+ (421030..421527)	-	+	+
	Dehalococcoides sp. BAV1	+1 (429339..430094)	+ (428832..429335)	-	+	+
	Dehalococcoides sp. CBDB1	+1 (342037..342792)	+ (341530..342033)	-	+	+
	Dehalococcoides sp. GT	+1 (367350..368105)	+ (366843..367346)	-	+	+
	Dehalococcoides sp. VS	+1 (375925..376680)	+ (375424..375921)	-	+	+
	Dehalogenimonas lykanthroporepellens BL-DC-9	+1 (193622..194374)	+ (194375..194875)	-	+	+
	Herpetosiphon aurantiacus ATCC 23779	+1 (3827021..3827779)	+ (6060750..6061247)	-	+	+
	Ktedonobacter racemifer DSM 44963	+1 (Contig206:1876436..1877197)	+ (Contig206:1877227..1877775)	-	+	+
	Oscillochloris trichoides DG-6	+1 (OSCTcontig_012:47265..48020)	+ (OSCTcontig_012:46774..47250)	-	+	+
	Roseiflexus castenholzii DSM 13941	+1 (941999..942766)	+ (942770..943276)	-	+	+
	Roseiflexus sp. RS-1	+1 (5481459..5482226)	+ (5482230..5482736)	-	+	+
	Sphaerobacter thermophilus DSM 20745	+1 (I, 2644639..2645385)	+ (I, 1335375..1335881)	-	+	+
	Thermomicrobium roseum DSM 5159	+1 (1117680..1118426)	+ (783192..783683)	-	+	+
Deinococcus-Thermus	Deinococcus deserti VCD115	+1 (2321208..2321936)	+ (2496467..2496976)	-	+	+
	Deinococcus geothermalis DSM 11300	+1 (2314038..2314772)	+ (323826..324332)	-	+	+
	Deinococcus maricopensis DSM 21211	+1 (1188769..1189503)	+ (71990..72484)	-	+	+
	Deinococcus proteolyticus MRP	+1 (150257..150994)	+ (2031968..2032504)	-	+	+
	Deinococcus radiodurans R1	+1 (I, 2550845..2551579)	+ (I, 436818..437357)	-	+	+
	Marinithermus hydrothermalis DSM 14884	+1 (1072922..1073659)	+ (1072422..1072913)	-	+	+
	Meiothermus ruber DSM 1279	+1 (653271..654008)	+ (2050871..2051365)	-	+	+
	Meiothermus silvanus DSM 9946	+1 (1648492..1649229)	+ (1670905..1671396)	-	+	+
	Oceanithermus profundus DSM 14977	+1 (1018815..1019546)	+ (1018320..1018811)	-	+	+
	Thermus aquaticus Y51MC23	+1 (ctg62:144132..144866)	+ (ctg74:46863..47363)	-	+	+
	Thermus scotoductus SA-01	+1 (1717567..1718301)	+ (1400143..1400643)	-	+	+
	Thermus thermophilus	+1 (HB27, 456396..457130)	+ (710141..710641)	-	+	+
	Truepera radiovictrix DSM 17093	+1 (1478225..1478950)	+ (1043831..1044337)	-	+	+
Fusobacteria	Fusobacterium mortiferum ATCC 9817	+1 (cont1.27:72257..73000)	+ (cont1.28:18191..18595)	-	+	+
	Fusobacterium nucleatum	+1 (ATCC 25586, 158053..158802)	+ (838758..839330)	-	+	+
	Fusobacterium periodonticum ATCC 33693	+1 (Cont20.1:24325..25074)	+ (Cont25.25:9234..9806)	-	+	+
	Fusobacterium sp. 1_1_41FAA	+1 (cont1.39:11441..12184)	+ (cont1.21:122915..123361)	-	+	+
	Fusobacterium sp. 2_1_31	+1(cont2.38:42278..43021)	+(cont2.15:142025..142471)	-	+	+
	Fusobacterium sp. 3_1_27	+1(106329..107072)	+(cont1.24:120992..121438)	-	+	+
	Fusobacterium sp. 3_1_33	+1(cont1.99:25371..26114)	+(cont1.166:14767..15213)	-	+	+
	Fusobacterium sp. 3_1_36A2	+1 (cont1.20:6965..7708)	+ (cont1.23:30397..30843)	-	+	+
	Fusobacterium sp. 3_1_5R	+1(cont1.66:21282..22025)	+(cont1.28:4759..5163)	-	+	+
	Fusobacterium sp. 4_1_13	+1(cont1.15:138251..138994)	+(cont1.25:32012..32458)	-	+	+
	Fusobacterium sp. 7_1	+1(cont1.60:73852..74595)	+(cont1.67:56082..56528)	-	+	+
	Fusobacterium sp. D11	+1 (cont1.261:5997..6740)	+ (cont1.102:6281..6727)	-	+	+
	Fusobacterium sp. D12	+1(cont2.20:28784..29527)	+(cont2.52:17240..17725)	-	+	+
	Fusobacterium ulcerans ATCC 49185	+1 (cont1.5:186260..187003)	+ (cont1.65:3338..3742)	-	+	+
	Fusobacterium varium ATCC 27725	+1 (cont2.2:131428..132171)	+ (cont2.4:120509..120913)	-	+	+
	Ilyobacter polytropus DSM 2926	+1 (1825930..1826682)	+ (521164..521736)	-	+	+
	Leptotrichia buccalis C-1013-b	+2 (1866660..1867379)	+ (749373..749942)	-	+	+
	Leptotrichia goodfellowii F0264	+1 (contig00029:28543..29292), +2 (contig00067:55193..55912)	+ (contig00138:13320..13889)	-	+	+
	Leptotrichia hofstadii F0254	+2 (Cont0.9:132139..132858)	+ (Cont0.5:36068..36637)	-	+	+
	Sebaldella termitidis ATCC 33386	+1 (3761063..3761815)	+ (1709846..1710424)	-	+	+
	Streptobacillus moniliformis DSM 12112	+2 (866299..867015)	+ (1075649..1076251)	-	+	+
Thermotogae	Fervidobacterium nodosum Rt17-B1	+1 (1205882..1206640)	+ (1873217..1873717)	-	+	+
	Kosmotoga olearia TBF 19.5.1	+1 (2055729..2056487)	+ (943354..943860)	-	+	+
	Petrotoga mobilis SJ95	+1 (846774..847529)	+ (1601159..1601650)	-	+	+
	Thermosipho africanus TCF52B	+1 (1252517..1253239)	+ (1334841..1335314)	-	+	+
	Thermosipho melanesiensis BI429	+1 (1005333..1006091)	+ (1065085..1065558)	-	+	+
	Thermotoga lettingae TMO	+1 (1038424..1039185)	+ (251100..251588)	-	+	+
	Thermotoga maritima MSB8	+1 (494627..495391)	+ (605430..605936)	-	+	+
	Thermotoga naphthophila RKU-10	+1 (248896..249657)	+ (361679..362176)	-	+	+
	Thermotoga neapolitana DSM 4359	+1 (193460..194224)	+ (81495..82007)	-	+	+
	Thermotoga petrophila RKU-1	+1 (440121..440882)	+ (327537..328034)	-	+	+
	Thermotoga sp. RQ2	+1 (458181..458942)	+ (347590..348087)	-	+	+
	Thermotogales bacterium mesG1.Ag.4.2	+1 (ctg91:192428..193186)	+ (ctg89:53002..53406)	-	+	+
Lentisphaerae	Lentisphaera araneosa HTCC2155	+2 (1101329224535:55854..56576)	+ (1101329224533:66085..66540)	-	+ (1101329224559:202412..203032)	+ (1101329224559:203040..204065)
	Victivallis vadensis ATCC BAA-548	+1 (ctg363:45685..46440)	+ (ctg363:47021..47530)	-	+	+
Elusimicrobia	Elusimicrobium minutum Pei191	+1 (1250925..1251677)	+ (1251724..1252293)	-	+ (553734..554342)	+ (554339..555361)
candidate division TG1	uncultured Termite group 1 bacterium phylotype Rs-D17	+1 (670543..671298)	+ (669948..670520)	-	+	+
candidate division TM7	candidate division TM7 single-cell isolate TM7a	+1 (contig_822:1052..1768)	+ (contig_478:847..1152)	-	+	+
	candidate division TM7 single-cell isolate TM7b	-	-	-	-	-
	candidate division TM7 single-cell isolate TM7c	+1 (contig00810:161..877)	-	-	-	-
Verrucomicrobia	Akkermansia muciniphila ATCC BAA-835	+1 (836235..836990)	+ (2457802..2458305)	-	+	+
	Chthoniobacter flavus Ellin428	+1 (ctg79:238243..239001), +2 (ctg79:16586..17569)	+ (ctg78:162117..162620)	-	+	+
	Coraliomargarita akajimensis DSM 45221	+1 (3013847..3014596)	+ (2387548..2388045)	-	+	+
	Methylacidiphilum infernorum V4	+1 (629440..630189)	+ (476831..477340)	-	+	+
	Opitutaceae bacterium TAV2	+1 (ctg733:2112..2834), +2 (ctg542:1364..2092)	+ (ctg678:85..672)	-	+	+
	Opitutus terrae PB90-1	+1 (1834574..1835320), +2 (4129858..4130589)	+ (3153571..3154173)	-	+	+
	Pedosphaera parvula Ellin514	+1 (ctg184:74341..74751), +2 (ctg196:263911..264684)	+ (ctg168:8709..9290)	-	+	+
	Verrucomicrobiae bacterium DG1235	+1 (ctg_1104243000174:7407..6676)	+ (ctg_1104243000170:46823..46377)	-	+	+
	Verrucomicrobium spinosum DSM 4136	+1 (NZ_ABIZ01000001:4707713..4708465), +2 (6260830..6261555)	+ (NZ_ABIZ01000001:2210618..2211142)	-	+	+
Dictyoglomi	Dictyoglomus thermophilum H-6-12	+1 (1445663..1446412)	+ (1445186..1445662)	-	+	+
	Dictyoglomus turgidum DSM 6724	+1 (1630558..1631307)	+ (1630081..1630557)	-	+	+
Nitrospirae	Candidatus Nitrospira defluvii	+1 (376860..377615)	-	-	+	+
	Thermodesulfovibrio yellowstonii DSM 11347	+1 (1790310..1791065)	+ (654626..655096)	-	+ (846339..846911)	+ (845372..846349)
Synergistetes	Aminobacterium colombiense DSM 12261	+1 (905614..906363)	+ (905097..905621)	-	+	+
	Aminomonas paucivorans DSM 12260	+1 (Apau_c2:130658..131401)	+ (Apau_c2:131424..131831)	-	+	+
	Anaerobaculum hydrogeniformans ATCC BAA-1850	+1 (Cont0.3:206048..206800)	+ (Cont0.3:205546..206043)	-	+	+
	Dethiosulfovibrio peptidovorans DSM 11002	+1 (ctg1:2261291..2262037)	+ (ctg1:2260795..2261250)	-	+	+
	Jonquetella anthropi E3_33 E1	+1 (Cont0.31:41253..42008)	+ (Cont0.31:42049..42507)	-	+	+
	Pyramidobacter piscolens W5455	+1 (contig00021:30792..31547)	+ (contig00021:30290..30808)	-	+	+
	Thermanaerovibrio acidaminovorans DSM 6589	+1 (966129..966881)	+ (965639..966136)	-	+	+
Deferribacteres	Calditerrivibrio nitroreducens DSM 19672	+1 (1289921..1290649)	+ (1289422..1289916)	-	+	+
	Deferribacter desulfuricans SSM1	+1 (1692669..1693418)	+ (1692165..1692665)	-	+	+
	Denitrovibrio acetiphilus DSM 12809	+1 (486373..487122)	+ (487138..487614)	-	+	+
Proteobacteria/others	Magnetococcus sp. MC-1	+1 (577410..578162)	+ (576871..577413)	-	+	+
	Mariprofundus ferrooxydans PV-1	+1 (1099921033904:96406..97161), +2 (1099921033898:69578..70300)	+ (1099921033904:95912..96403)	-	+	+
Proteobacteria/alpha/others	Acetobacter aceti NBRC 14818	+1 (contig: C00362:11247..11987)	+ (contig: C00202:9023..9535)	-	+	+
	Acetobacter pasteurianus IFO 3283-01	+1 (2846445..2847194)	+ (2845932..2846438)	-	+	+
	Acetobacter pomorum DM001	+1 (Contig00023:68228..68977)	+ (Contig00023:67715..68221)	-	+	+
	Acidiphilium cryptum JF-5	+1 (3172964..3173725)	+ (3172422..3172925)	-	+	+
	Acidiphilium multivorum AIU301	+1 (3527287..3528048)	+ (3526745..3527254)	-	+	+
	Afipia sp. 1NLS2	+1 (ctg00004:204862..205608)	+ (ctg00004:207243..207758)	-	+	+
	Ahrensia sp. R2A130	+1 (contig00017:213951..214721)	+ (contig00017:212045..212554)	-	+	+
	Asticcacaulis biprosthecum C19	+1 (contig00068:4901..4644)	+ (contig00072:51857..52318)	-	+	+
	Asticcacaulis excentricus CB 48	+1 (1764809..1765567)	+ (1819762..1820340)	-	+	+
	Aurantimonas manganoxydans SI85-9A1	+1 (1099451004071:441872..442621)	+ (1099451004071:444512..445030)	-	+	+
	Azorhizobium caulinodans ORS 571	+1 (567551..568297)	+ (571380..571889)	-	+	+
	Azospirillum sp. B510	+1 (1110679..1111431)	+ (1111515..1112573)	-	+	+
	Bartonella bacilliformis KC583	+1 (173273..174019)	+ (163151..163654)	-	+	+
	Bartonella clarridgeiae 73	+1 (1360585..1361331)	+ (1369622..1370131)	-	+	+
	Bartonella grahamii as4aup	+1 (2094983..2095729)	+ (2105106..2105621)	-	+	+
	Bartonella henselae str. Houston-1	+1 (1701075..1701821)	+ (1710791..1711300)	-	+	+
	Bartonella quintana str. Toulouse	+1 (1385145..1385891)	+ (1395574..1396083)	-	+	+
	Bartonella tribocorum CIP 105476	+1 (2316615..2317361)	+ (2326642..2327175)	-	+	+
	Beijerinckia indica subsp. indica ATCC 9039	+1 (389585..390331)	+ (3144..3671)	-	+	+
	Bradyrhizobium japonicum USDA 110	+1 (1675225..1675971)	+ (1676211..1676738)	-	+	+
	Bradyrhizobium sp. BTAi1	+1 (7236381..7237127)	+ (7235779..7236306)	-	+	+
	Bradyrhizobium sp. ORS278	+1 (1216651..1217397)	+ (1217482..1218009)	-	+	+
	Brevundimonas diminuta ATCC 11568	+1 (contig00077:2889..3647)	+ (contig00077:5868..6317)	-	+	+
	Brevundimonas sp. BAL3	+1 (ctg_1104670153003:16887..17645)	+ (ctg_1104670153003:19962..20429)	-	+	+
	Brevundimonas subvibrioides ATCC 15264	+1 (3284390..3285163)	+ (3279307..3279846)	-	+	+
	Brucella abortus	+1 (S19, 1674128..1674874)	+ (1662590..1663111)	-	+	+
	Brucella canis ATCC 23365	+1 (I, 1656873..1657619)	+ (1645331..1645852)	-	+	+
	Brucella ceti	+1 (M13/05/1, cont1.87:30..767)	+ (cont1.86:40144..40527)	-	+	+
	Brucella melitensis bv. 1 str. 16M	+1 (329624..330370)	+ (341388..341909)	-	+	+
	Brucella microti CCM 4915	+1 (1666412..1667158)	+ (1654886..1655407)	-	+	+
	Brucella neotomae 5K33	+1 (cont1.63:30..767)	+ (cont1.62:55953..56336)	-	+	+
	Brucella ovis ATCC 25840	+1 (1665658..1666404)	+ (1654237..1654758)	-	+	+
	Brucella pinnipedialis	+1 (M292/94/1, cont1.35:30..767)	+ (cont1.34:40138..40521)	-	+	+
	Brucella sp. 83/13	+1 (cont1.44:45..782)	+ (cont1.43:23163..23546)	-	+	+
	Brucella sp. BO1	+1(I,VBI00041_24:64685..65422)	+(I,VBI00041_24:53253..53636)	-	+	+
	Brucella sp. BO2	+1 (VBI00229_167:30..767)	+ (VBI00229_166:21536..21919)	-	+	+
	Brucella sp. F5/99	+1(cont1.34:41..778)	+(cont1.33:40142..40525)	-	+	+
	Brucella sp. NF 2653	+1(VBI00228_82:29..766)	+(VBI00228_22:10911..11294)	-	+	+
	Brucella sp. NVSL 07-0026	+1 (cont1.12:67534..68271)	+(cont1.12:56108..56491)	-	+	+
	Brucella suis	+1 (1330, I, 1658882..1659628)	+ (1647344..1647865)	-	+	+
	Candidatus Hodgkinia cicadicola Dsem	-	-	-	-	-
	Candidatus Puniceispirillum marinum IMCC1322	+1 (2506918..2507658)	+ (2507670..2508272)	-	+	+
	Caulobacter crescentus CB15	+1 (3504459..3505214)	+ (3499845..3500354)	-	+	+
	Caulobacter segnis ATCC 21756	+1 (702995..703750)	+ (706021..706530)	-	+	+
	Caulobacter sp. K31	+1 (827494..828249)	+ (830778..831287)	-	+	+
	Caulobacter vibrioides	-	-	-	-	-
	Citreicella sp. SE45	+1 (ctg_1113211290372:36143..36880)	+ (ctg_1113211290361:25054..25440)	-	+	+
	Citromicrobium bathyomarinum JL354	+1 (contig2:71114..71851)	+ (contig2:71989..72381)	-	+ (contig7:86678..87175)	+ (contig7)
	Citromicrobium sp. JLT1363	+1 (contig00002:293981..294718)	+ (contig00002:294927..295319)	-	+	+
	Dinoroseobacter shibae DFL 12	+1 (2924076..2924816)	+ (1129962..1130492)	-	+	+
	Erythrobacter litoralis HTCC2594	+1 (2923043..2923789)	+ (2923893..2924384)	-	+ (2117842..2118444)	+ (2115817..2116848)
	Erythrobacter sp. NAP1	+1 (1099465005035:309462..310208)	+ (1099465005035:308883..309356)	-	+ (1099465005035:178614..179300)	+ (1099465005035:177056..178099)
	Erythrobacter sp. SD-21	+1 (1101482001790:93604..94350)	+ (1101482001790:92999..93481)	-	+ (1101482001791:141897..142502)	+ (1101482001791)
	Fulvimarina pelagi HTCC2506	+1 (1100011000320:153176..153925)	+ (1100011000314:669939..670457)	-	+	+
	Gluconacetobacter diazotrophicus PAl 5	+1 (1356002..1356751)	+ (1355469..1355975)	-	+	+
	Gluconacetobacter hansenii ATCC 23769	+1 (GXY0067:60566..61315)	+ (GXY0067:61328..61834)	-	+	+
	Gluconacetobacter oboediens 174Bp2	+1 (contig_20:38587..39327)	+ (contig_20:38177..38560)	-	+	+
	Gluconacetobacter sp. SXCC-1	+1 (Contig2925:75836..76585)	+ (Contig2925:76594..77100)	-	+	+
	Gluconobacter oxydans 621H	+1 (1837874..1838623)	+ (1838620..1839126)	-	+	+
	Granulibacter bethesdensis CGDNIH1	+1 (1226521..1227270)	+ (1227270..1227806)	-	+	+
	Hirschia baltica ATCC 49814	+1 (39297..40055)	+ (2568905..2569408)	-	+	+
	Hoeflea phototrophica DFL-43	+1 (1103279223841:281414..282160)	+ (1103279223841:279703..280209)	-	+	+
	Hyphomicrobium denitrificans ATCC 51888	+1 (2498797..2499546)	+ (2495696..2496223)	-	+	+
	Hyphomonas neptunium ATCC 15444	+1 (143079..143837)	+ (128909..129412)	-	+	+
	Jannaschia sp. CCS1	+1 (3433042..3433809)	+ (921748..922323)	-	+	+
	Ketogulonicigenium vulgare Y25	+1 (2181961..2182713)	+ (2096816..2097346)	-	+	+
	Labrenzia aggregata IAM 12614	+1 (1101096003795:208258..209004)	+ (1101096003795:206226..206930)	-	+	+
	Loktanella vestfoldensis SKA53	+1 (1099451320111:78613..79362)	+ (1099451320114:271098..271604)	-	+	+
	Magnetospirillum magneticum AMB-1	+1 (3485104..3485853)	+ (3484604..3485104)	-	+	+
	Magnetospirillum magnetotacticum MS-1	+1 (Magn01_3860:4640..5389), +2 (Magn01_406:1..910)	+ (Magn01_3860:5389..5889)	-	+	+
	Maricaulis maris MCS10	+1 (2645085..2645846)	+ (2635126..2635626)	-	+	+
	Maritimibacter alkaliphilus HTCC2654	+1 (1099457000256:151359..152099)	+ (1099457000251:38384..38881)	-	+	+
	Mesorhizobium ciceri biovar biserrulae WSM1271	+1 (1316742..1317491)	+ (1336356..1336865)	-	+	+
	Mesorhizobium loti MAFF303099	+1 (3159560..3160309)	+ (3134818..3135327)	-	+	+
	Mesorhizobium sp. BNC1	+1 (3462258..3463007)	+ (3450468..3450983)	-	+	+
	Mesorhizobium opportunistum WSM2075	+1 (ctg00014:57564..58313)	+ (ctg00015:16719..17231)	-	+	+
	Methylobacterium chloromethanicum CM4	+1 (959660..960406)	+ (943946..944515)	-	+	+
	Methylobacterium extorquens PA1	+1 (1059652..1060446)	+ (1043998..1044567)	-	+	+
	Methylobacterium nodulans ORS 2060	+1 (7485370..7486116)	+ (318648..319217)	-	+	+
	Methylobacterium populi BJ001	+1 (973679..974425)	+ (958049..958618)	-	+	+
	Methylobacterium radiotolerans JCM 2831	+1 (3772562..3773308)	+ (977195..977818)	-	+	+
	Methylobacterium sp. 4-46	+1 (7235833..7236579)	+ (2593065..2593718)	-	+	+
	Methylocella silvestris BL2	+1 (2499008..2499754)	+ (1925..2455)	-	+	+
	Methylocystis sp. ATCC 49242	+1 (ctg224:501729..502475)	+ (ctg210:46976..47482)	-	+	+
	Methylosinus trichosporium OB3b	+1 (ctg00062:31837..32583)	+ (ctg00053:14256..14795)	-	+	+
	Nitrobacter hamburgensis X14	+1 (3877650..3878396)	+ (3875377..3875913)	-	+	+
	Nitrobacter sp. Nb-311A	+1 (1099473104504:188538..189284)	+ (1099473104504:185718..186320)	-	+	+
	Nitrobacter winogradskyi Nb-255	+1 (2964112..2964858)	+ (2960917..2961435)	-	+	+
	Novosphingobium aromaticivorans DSM 12444	+1 (457574..458338)	+ (458696..459172)	-	+	+
	Novosphingobium nitrogenifigens DSM 19370	+1 (contig00024:164016..164759)	+ (contig00024:164800..165276)	-	+	+
	Novosphingobium sp. PP1Y	+1 (3692073..3692816)	+ (3691553..3692008)	-	+ (3689284..3689892)	+ (3688215..3689216)
	Oceanibulbus indolifex HEL-45	+1 (1103467007067:182860..183600)	+ (1103467007067:53479..53985)	-	+	+
	Oceanicaulis sp. HTCC2633	+1 (1099451005978:291674..292444)	+ (1099451005978:279386..279883)	-	+	+
	Oceanicola batsensis HTCC2597	+1 (1099451005756:23178..23918)	+ (1099451005756:103107..103610)	-	+	+
	Oceanicola granulosus HTCC2516	+1 (1099521379986:10178..10927)	+ (1099521379996:48958..49467)	-	+	+
	Ochrobactrum anthropi ATCC 49188	+1 (I, 1269768..1270514)	+ (1281759..1282277)	-	+	+
	Ochrobactrum intermedium LMG 3301	+1 (I, VBI00028_1,2138598..2139335)	+ (I, VBI00028_1:2127231..2127614)	-	+	+
	Octadecabacter antarcticus	+1 (238, ctg_1106129327814:30634..29909)	+ (ctg_1106129327805:7365..7850)	-	+	+
	Oligotropha carboxidovorans OM5	+1 (3261469..3262215)	+ (3259260..3259775)	-	+	+
	Paracoccus denitrificans PD1222	+1 (I, 1904398..1905138)	+ (677260..677754)	-	+	+
	Parvibaculum lavamentivorans DS-1	+1 (2296581..2297327)	+ (2297431..2297958)	-	+	+
	Parvularcula bermudensis HTCC2503	+1 (1528391..1529137)	+ (461220..461732)	-	+	+
	Pelagibaca bermudensis HTCC2601	+1 (1100011001344:45648..46388)	+ (1100011001294:17173..17664)	-	+	+
	Phaeobacter gallaeciensis	+1 (2.10, 1100869001566:167921..168661)	+ (1100869001545:151967..152464)	-	+	+
	Phenylobacterium zucineum HLK1	+1 (3496267..3497013)	+ (3510796..3511308)	-	+	+
	Polymorphum gilvum SL003B-26A1	+1 (976809..977555)	+ (978483..978998)	-	+	+
	Pseudovibrio sp. JE062	+1 (ctg_1106541214816:132578..133315)	+ (ctg_1106541214816:137035..137418)	-	+	+
	Rhodobacter capsulatus SB 1003	+1 (973380..974120)	+ (3416394..3416945)	-	+	+
	Rhodobacter sp. SW2	+1 (ctg00037:10269..11015)	+ (ctg00037:35823..36443)	-	+	+
	Rhodobacter sphaeroides	+1 (2.4.1, I, 2393628..2394374)	+ (2293616..2294122)	-	+	+
	Rhodobacteraceae bacterium HTCC2083	+1 (ctg_1106200183002:475892..475155)	+ (ctg_1106200183002:266680..266198)	-	+	+
	Rhodobacteraceae bacterium HTCC2150	+1 (1101159006512:8699..9442)	+ (1101159006518:267464..267958)	-	+	+
	Rhodobacteraceae bacterium KLH11	+1 (ctg_1108856220428:68811..69548)	+ (ctg_1108856220412:88802..89242)	-	+	+
	Rhodobacterales bacterium HTCC2255	+1 (1100007007337:40060..40800)	+ (1100007007354:24337..24849)	-	+	+
	Rhodobacterales bacterium Y4I	+1 (ctg_1106129324740:29583..28846)	+ (ctg_1106129324726:68555..69016)	-	+	+
	Rhodomicrobium vannielii ATCC 17100	+1 (761739..762485)	+ (1065051..1065572)	-	+	+
	Rhodopseudomonas palustris	+1 (CGA009, 1203352..1204098)	+ (1204649..1205173)	-	+	+
	Rhodospirillum centenum SW	+1 (1863073..1863825)	+ (1862515..1863054)	-	+	+
	Rhodospirillum rubrum ATCC 11170	+1 (1276715..1277464)	+ (1277461..1277970)	-	+	+
	Roseibium sp. TrichSKD4	+1 (ctg_1119120596963:131351..132088)	+ (ctg_1119120596964:15..116)	-	+	+
	Roseobacter denitrificans OCh 114	+1 (1925358..1926098)	+ (1994802..1995365)	-	+	+
	Roseobacter litoralis Och 149	+1 (1197823..1198548)	+ (1269084..1269479)	-	+	+
	Roseobacter sp. AzwK-3b	+1 (1103032000585:285046..285795)	+ (1103032000571:89551..90036)	-	+	+
	Roseobacter sp. CCS2	+1 (1101676645860:585578..586327)	+ (1101676645857:453455..453961)	-	+	+
	Roseobacter sp. GAI101	+1 (ctg_1106754216513:21189..20452)	+ (ctg_1106754216519:33819..33433)	-	+	+
	Roseobacter sp. MED193	+1 (1099517003973:62407..63147)	+ (1099517003965:12938..13435)	-	+	+
	Roseobacter sp. SK209-2-6	+1 (1101232001822:214514..215254)	+ (1101232001815:374304..374801)	-	+	+
	Roseomonas cervicalis ATCC 49957	+1 (contig00748:4230..4979)	+ (contig00748:3718..4224)	-	+	+
	Roseovarius nubinhibens ISM	+1 (1099451318303:32074..32814)	+ (1099451318301:674022..674525)	-	+	+
	Roseovarius sp. 217	+1 (1099463000287:163669..164409)	+ (1099463000292:811933..812439)	-	+	+
	Roseovarius sp. TM1035	+1 (1101493006653:325684..326424)	+ (1101493006648:193207..193851)	-	+	+
	Ruegeria pomeroyi DSS-3	+1 (1127946..1128686)	+ (3327170..3327667)	-	+	+
	Ruegeria sp. R11	+1 (ctg_1106758222052:111476..112213)	+ (ctg_1106758222060:127882..127397)	-	+	+
	Ruegeria sp. TM1040	+1 (1994121..1994861)	+ (2493554..2494120)	-	+	+
	Ruegeria sp. TW15	+1 (contig00013:280197..280934)	+ (contig00003:188674..189114)	-	+	+
	Sagittula stellata E-37	+1 (1101159001471:252458..253204)	+ (1101159001464:83279..83767)	-	+	+
	Silicibacter sp. TrichCH4B	+1 (ctg_1113354613078:150..887)	+ (ctg_1113354613167:30528..30914)	-	+	+
	Sphingobium chlorophenolicum L-1	+1 (chromosome 1, 3031913..3032656)	+ (3031294..3031785)	-	+ (2190629..2191237)	+ (2189613..2190632)
	Sphingobium japonicum UT26S	+1 (chromosome 1, 3338160..3338903)	+ (3339022..3339513)	-	+ (101048..101656)	+ (102099..103118)
	Sphingomonas sp. KC8	+1 (contig42:30363..31100)	+ (contig42:31106..31558)	-	+	+
	Sphingomonas sp. S17	+1 (contig00041:10153..10896)	+ (contig00041:10994..11512)	-	+	+
	Sphingomonas sp. SKA58	+1 (1100007010428:32703..33446)	+ (1100007010428:33487..33978)	-	+ (1100007010410:36228..36836)	+ (1100007010410:35212..36231)
	Sphingomonas wittichii RW1	+1 (2401644..2402387)	+ (2401021..2401518)	-	+	+
	Sphingopyxis alaskensis RB2256	+1 (341031..341777)	+ (340421..340891)	-	+	+
	Starkeya novella DSM 506	+1 (3192423..3193169)	+ (3187634..3188173)	-	+	+
	Sulfitobacter sp. EE-36	+1 (1099451318001:29175..29915)	+ (1099451317999:58792..59298)	-	+	+
	Sulfitobacter sp. NAS-14.1	+1 (1099451320465:162696..163436)	+ (1099451320464:29630..30136)	-	+	+
	Thalassiobium sp. R2A62	+1 (ctg_1112329232027:475603..476340)	+ (ctg_1112329232027:940283..940744)	-	+	+
	Xanthobacter autotrophicus Py2	+1 (3401545..3402294)	+ (3405731..3406240)	-	+	+
	Zymomonas mobilis subsp. mobilis ZM4	+1 (139093..139842)	+ (139877..140380)	-	+	+
	alpha proteobacterium BAL199	+1 (1103548001536:136547..137293)	+ (1103548001536:137356..137952)	-	+	+
Proteobacteria/alpha/Rhizobiaceae	Agrobacterium sp. ATCC 31749	+1 (AGT53:33560..34306)	+ (AGT53:38092..38604)	-	+	+
	Agrobacterium sp. H13-3	+1 (1208321..1209067)	+ (1204064..1204576)	-	+	+
	Agrobacterium tumefaciens str. C58	+1 (808406..809152)	+ (804103..804615)	-	+	+
	Agrobacterium vitis S4	+1 (chromosome 1, 3014452..3015198)	+ (2997286..2997795)	-	+	+
	Candidatus Liberibacter asiaticus str. psy62	+1 (612774..613508)	+ (726527..727036)	-	+	+
	Candidatus Liberibacter solanacearum CLso-ZC1	+1 (435493..436242)	+ (1211753..1212259)	-	+	+
	Rhizobium etli	+1 (CFN 42, 3659632..3660378)	+ (3664279..3664788)	-	+	+
	Rhizobium leguminosarum	+1 (viciae 3841, 4209142..4209888)	+ (4213671..4214180)	-	+	+
	Sinorhizobium fredii NGR234	+1 (2912593..2913339)	+ (2910669..2911181)	-	+	+
	Sinorhizobium medicae WSM419	+1 (2742353..2743099)	+ (2740691..2741194)	-	+	+
	Sinorhizobium meliloti 1021	+1 (2962635..2963381)	+ (2960780..2961292)	-	+	+
Proteobacteria/alpha/Rickettsiales	Anaplasma centrale str. Israel	+1 (599100..599894)	+ (97443..97931)	-	+	+
	Anaplasma marginale str. St. Maries	+1 (634031..634783)	+ (1145742..1146239)	-	+	+
	Anaplasma phagocytophilum HZ	+1 (507265..508002)	+ (18109..18600)	-	+	+
	Candidatus Midichloria mitochondrii IricVA	+1 (186834..187580)	+ (187567..188043)	-	+	+
	Candidatus Pelagibacter sp. HTCC7211	+1 (1105874033148:1406171..1405458)	-	-	-	-
	Candidatus Pelagibacter ubique	+1 (HTCC1062, 578863..579588)	-	-	-	-
	Ehrlichia canis str. Jake	+1 (526886..527632)	+ (8996..9466)	-	+ (961787..962359)	+ (963546..964535)
	Ehrlichia chaffeensis	+1 (Arkansas, 713928..714674)	+ (24538..25008)	-	+ (309386..309958)	+ (307804..308793)
	Ehrlichia ruminantium	+1 (Gardel, 615801..616550)	+ (1552..2034)	-	+ (1113327..1113902)	+ (1115058..1116053)
	Neorickettsia risticii str. Illinois	+1 (575528..576253)	+ (860740..861240)	-	+ (512250..512831)	+ (513143..514138)
	Neorickettsia sennetsu str. Miyayama	+1 (560830..561567)	+ (839874..840374)	-	+ (500346..500927)	+ (501204..502199)
	Orientia tsutsugamushi	+1 (Ikeda, 1402877..1403626)	+ (964532..965011)	-	+ (663632..664249)	+ (662655..663632)
	Rickettsia africae ESF-5	+1 (748671..749432)	+ (159895..160368)	-	+ (522502..523113)	+ (524111..525139)
	Rickettsia akari str. Hartford	+1 (752197..752955)	+ (165101..165574)	-	+ (523128..523739)	+ (524339..525367)
	Rickettsia bellii	+1 (OSU 85-389, 599449..600219)	+ (271116..271589)	-	+ (744464..745075)	+ (746374..747402)
	Rickettsia canadensis str. McKiel	+1 (545695..546453)	+ (139628..140170)	-	+ (721854..722468)	+ (719328..720356)
	Rickettsia conorii str. Malish 7	+1 (660610..661371)	+ (159014..159487)	-	+ (521234..521845)	+ (522799..523863)
	Rickettsia felis URRWXCal2	+1 (849187..849945)	+ (1244603..1245073)	-	+ (646715..647326)	+ (648360..649388)
	Rickettsia massiliae MTU5	+1 (775291..776217)	+ (163856..164335)	-	+ (538965..539603)	+ (540774..541835)
	Rickettsia peacockii str. Rustic	+1 (938838..939599)	+ (686772..687245)	-	+ (1003347..1003958)	+ (1001320..1002348)
	Rickettsia prowazekii str. Madrid E	+1 (566170..566928)	+ (140950..141423)	-	+ (472908..473507)	+ (473564..474592)
	Rickettsia rickettsii	+1 (Iowa, 746743..747630)	+ (161534..162007)	-	+ (525380..525994)	+ (526949..528013)
	Rickettsia sibirica 246	+1 (rsib_agncrt:1184910..1185671)	+ (rsib_agncrt:508507..508980)	-	+ (152295..152906)	+ (150273..151301)
	Rickettsia typhi str. Wilmington	+1 (567565..568323)	+ (19633..20106)	-	+ (474407..475009)	+ (475073..476101)
	Wolbachia endosymbiont of Culex quinquefasciatus	+1 (Pel, 1287823..1288563)	+ (1229140..1229637)	-	+ (1056002..1056574)	+ (1055016..1056005)
	Wolbachia endosymbiont of Drosophila ananassae	+1 (gdan_341:957..1703)	+ (gdan_454:10363..10851)	-	+ (gdan_344:10395..10967)	+ (gdan_344:10964..11938)
	Wolbachia endosymbiont of Drosophila melanogaster	+1 (465675..466415)	+ (129370..129858)	-	+ (1067056..1067628)	+ (1066079..1067059)
	Wolbachia endosymbiont of Drosophila willistoni TSC#14030-0811.24	-	+ (1101007000641:1555..1887)	-	+ (1101007000617:6186..6740)	+ (1101007000617)
	Wolbachia endosymbiont of Muscidifurax uniraptor	+1 (Contig556:10855..11589)	+ (Contig290:1..325)	-	+ (Contig75:799..882)	+ (Contig75:1..799)
	Wolbachia endosymbiont strain TRS of Brugia malayi	+1 (877313..878062)	+ (906111..906599)	-	+ (318469..319059)	+ (319037..320017)
	Wolbachia sp. wRi	+1 (274769..275509)	+ (114599..115087)	-	+ (1375237..1375809)	+ (1374266..1375240)
	alpha proteobacterium HIMB114	+1 (ctg_1118435595052:749708..750430)	-	-	-	-
Proteobacteria/beta/Bordetella	Bordetella avium 197N	+1 (2373001..2373732)	+ (3004588..3005133)	-	+	+
	Bordetella bronchiseptica RB50	+1 (1986538..1987269)	+ (4251745..4252293)	-	+	+
	Bordetella parapertussis 12822	+1 (2594646..2595377)	+ (3853767..3854315)	-	+	+
	Bordetella pertussis Tohama I	+1 (2433545..2434276)	+ (3625617..3626165)	-	+	+
	Bordetella petrii DSM 12804	+1 (3249234..3249965)	+ (1001520..1002068)	-	+	+
Proteobacteria/beta/Burkholderiaceae	Burkholderia ambifaria	+1 (MC40-6, I, 2463686..2464414)	+ (685616..686167)	-	+	+
	Burkholderia cenocepacia	+1 (AU 1054, I, 1864342..1865070)	+ (219757..220299)	-	+	+
	Burkholderia dolosa AUO158	+1 (cont1.50:7003..6278)	+ (cont1.117:4091..4618)	-	+	+
	Burkholderia gladioli BSR3	+1 (chromosome 1, 3382048..3382776)	+ (682796..683338)	-	+	+
	Burkholderia glumae BGR1	+1 (3000475..3001191)	+ (608925..609371)	-	+	+
	Burkholderia graminis C4D1M	+1 (ctg30:44722..45450)	+ (ctg4:5234..5776)	-	+	+
	Burkholderia mallei	+1 (ATCC 23344, I, 1974722..1975450)	+ (2456977..2457519)	-	+	+
	Burkholderia multivorans ATCC 17616	+1 (I, 2445763..2446491)	+ (581672..582214)	-	+	+
	Burkholderia oklahomensis	+1 (EO147, NZ_ABBF01000144:1663..2391)	+ (NZ_ABBF01000405:16891..17433)	-	+	+
	Burkholderia phymatum STM815	+1 (I, 2315752..2316480)	+ (2876555..2877097)	-	+	+
	Burkholderia phytofirmans PsJN	+1 (I, 1459032..1459760)	+ (3763132..3763674)	-	+	+
	Burkholderia pseudomallei	+1 (1710b, I, 1456787..1457515)	+ (3727090..3727632)	-	+	+
	Burkholderia rhizoxinica HKI 454	+1 (2132149..2132919)	+ (2431309..2431893)	-	+	+
	Burkholderia sp. 383	+1 (2720769..2721497)	+ (671045..671587)	-	+	+
	Burkholderia sp. CCGE1001	+1 (1166986..1167714)	+ (3399201..3399743)	-	+	+
	Burkholderia sp. CCGE1002	+1 (1011386..1012114)	+ (2907764..2908306)	-	+	+
	Burkholderia sp. CCGE1003	+1 (2781927..2782655)	+(chromosome 1,3413553..3414080)	-	+	+
	Burkholderia sp. Ch1-1	+1 (ctg00161:27829..28554)	+ (ctg00181:307038..307565)	-	+	+
	Burkholderia sp. H160	+1 (ctg00123:25085..25813)	+ (ctg00267:26832..27374)	-	+	+
	Burkholderia sp. TJI49	+1 (contig731:142..867)	+ (contig127:115..561)	-	+	+
	Burkholderia thailandensis	+1 (E264, I, 1151921..1152649)	+ (1394857..1395399)	-	+	+
	Burkholderia ubonensis Bu	+1 (NZ_ABBE01000326:4573..5301)	+ (NZ_ABBE01000352:2753..3295)	-	+	+
	Burkholderia vietnamiensis G4	+1 (I, 2639914..2640642)	+ (718417..718959)	-	+	+
	Burkholderia xenovorans LB400	+1 (I, 1336038..1336766)	+ (4199559..4200101)	-	+	+
	Cupriavidus metallidurans CH34	+1 (I, 861416..862141)	+ (450724..451269)	-	+	+
	Cupriavidus necator	+1 (885755..886477)	+ (524719..525231)	-	+	+
	Cupriavidus taiwanensis LMG 19424	+1 (888546..889271)	+ (464289..464834)	-	+	+
	Lautropia mirabilis ATCC 51599	+1 (contig00010:84867..85595)	+ (contig00001:153783..154295)	-	+	+
	Limnobacter sp. MED105	+1 (1103186003330:158631..159356)	+ (1103186003340:43640..44188)	-	+	+
	Polynucleobacter necessarius	+1 (asymbioticus QLW-P1DMWA-1, 606999..607718)	+ (1954340..1954858)	-	+	+
	Ralstonia eutropha H16	+1 (I, 1008199..1008924)	+ (524745..525290)	-	+	+
	Ralstonia eutropha JMP134	+1 (I, 2764963..2765688)	+ (528940..529485)	-	+	+
	Ralstonia pickettii	+1 (12J, I, 2483078..2483803)	+ (402126..402671)	-	+	+
	Ralstonia solanacearum	+1 (GMI1000, 2372599..2373324)	+ (537253..537798)	-	+	+
	Ralstonia sp. 5_7_47FAA	+1 (cont1.45:105313..106038)	+ (cont1.23:48366..48911)	-	+	+
Proteobacteria/beta/Neisseriaceae	Chromobacterium violaceum ATCC 12472	+1 (3410496..3411221)	+ (4559440..4559970)	-	+	+
	Eikenella corrodens ATCC 23834	+1 (Cont1.4:121995..122723)	+ (Cont7.5:3104..3640)	-	+	+
	Kingella denitrificans ATCC 33394	+1 (contig00021:31860..32588)	+ (contig00030:38964..39494)	-	+	+
	Kingella kingae ATCC 23330	+1 (contig00043:8452..9150)	+ (contig00063:1940..2383)	-	+	+
	Kingella oralis ATCC 51147	+1 (Cont3.1:137870..138568)	+(Cont2.4:36437..36940)	-	+	+
	Laribacter hongkongensis HLHK9	+1 (2242852..2243577)	+ (3096081..3096620)	-	+	+
	Lutiella nitroferrum 2002	+1 (ctg8:144556..145278)	+ (ctg12:17991..18521)	-	+	+
	Neisseria bacilliformis ATCC BAA-1200	+1 (contig00048:79858..80556)	+ (contig00054:49475..49990)	-	+	+
	Neisseria cinerea ATCC 14685	+1 (Cont16.1:22167..22895)	+ (Cont11.1:36377..36913)	-	+	+
	Neisseria elongata subsp. glycolytica ATCC 29315	+1 (Cont42.1:60969..61667)	+ (Cont2.1:16423..16938)	-	+	+
	Neisseria flavescens	+1 (SK114, ctg1118407793867:8682..9383)	+ (ctg1118407793880:42690..43205)	-	+	+
	Neisseria gonorrhoeae	+1 (FA 1090, 1246814..1247542)	+ (160784..161320)	-	+	+
	Neisseria lactamica ST-640	+1 (639813..640541)	+ (516178..516714)	-	+	+
	Neisseria macacae ATCC 33926	+1 (contig00023:7496..8197)	+ (contig00014:36298..36813)	-	+	+
	Neisseria meningitidis	+1 (FAM18, 1590248..1590976)	+ (1343881..1344423)	-	+	+
	Neisseria mucosa	+1 (C102, cont1.1:251362..252063)	+ (cont1.18:17925..18440)	-	+	+
	Neisseria polysaccharea	+1 (ATCC 43768, Cont275.1:12273..12974)	+ (Cont63.1:30217..30732)	-	+	+
	Neisseria sicca ATCC 29256	+1 ( Cont2.1:83601..84302)	+ (Cont13.1:2812..3327)	-	+	+
	Neisseria sp. oral taxon 014 str. F0314	+1 (cont1.27:139308..140009)	+ (cont1.21:94933..95448)	-	+	+
	Neisseria subflava NJ9703	+1 (Cont1.1:218274..218975)	+ (Cont13.1:34013..34528)	-	+	+
	Simonsiella muelleri ATCC 29453	+1 (cont1.49:102762..103499)	+ (cont1.15:4160..4606)	-	+	+
Proteobacteria/beta/others	Achromobacter piechaudii ATCC 43553	+1 (contig00057:9797..10528)	+ (contig00041:138564..139112)	-	+	+
	Achromobacter xylosoxidans A8	+1 (2221494..2222225)	+ (1069137..1069685)	-	+	+
	Acidovorax avenae subsp. avenae ATCC 19860	+1 (2298357..2299076)	+ (841359..841907)	-	+	+
	Acidovorax citrulli AAC00-1	+1 (3531608..3532327)	+ (904262..904810)	-	+	+
	Acidovorax delafieldii 2AN	+1 (ctg00156:1559..2266), +2 (ctg00155:38120..38767)	+ (ctg00888:1435..1806)	-	+	+
	Acidovorax ebreus TPSY	+1 (1809492..1810211), +2 (1806342..1807046)	+ (3157837..3158397)	-	+	+
	Acidovorax radicis N35v	+1(contig00007:72068..72775), +2 (contig00023:470739..471446)	+ (contig00027:29334..29822)	-	+	+
	Acidovorax sp. JS42	+1 (1988382..1989101)	+ (3867515..3868075)	-	+	+
	Alicycliphilus denitrificans K601	+1 (2440469..2441188), +2 (2429489..2430193)	+ (3964197..3964745)	-	+	+
	Aromatoleum aromaticum EbN1	+1 (2168497..2169222)	+ (2161647..2162258)	-	+	+
	Azoarcus sp. BH72	+1 (603781..604506)	+ (601871..602422)	-	+ (629785..630384)	+ (628671..629729)
	Burkholderiales bacterium 1_1_47	+1 (cont1.14:4224..4925)	+ (cont1.62:7366..7809)	-	+	+
	Candidatus Accumulibacter phosphatis clade IIA str. UW-1	+1 (4065730..4066455)	+ (4792095..4792649)	-	+	+
	Candidatus Tremblaya princeps PCIT	-	-	-	-	-
	Candidatus Zinderia insecticola CARI	-	-	-	-	-
	Collimonas fungivorans Ter331	+1 (1233426..1234148)	+ (4637357..4637866)	-	+ (834685..835248)	+ (835389..836375)
	Comamonas testosteroni CNB-2	+1 (3298974..3299693), +2 (3312592..3313296)	+ (4610132..4610680)	-	+ (4816032..4816607)	+ (4812640..4813734)
	Dechloromonas aromatica RCB	+1 (4363148..4363873)	+ (4360615..4361154)	-	+	+
	Delftia acidovorans SPH-1	+1 (3867341..3868060), +2 (3863152..3863853)	+ (1657654..1658202)	-	+ (1367355..1367927)	+ (1367935..1369020)
	Delftia sp. Cs1-4	+1 (3724640..3725359), +2 (3728848..3729549)	+ (5686175..5686723)	-	+ (5954819..5955391)	+ (5953726..5954811)
	Gallionella capsiferriformans ES-2	+1 (2790975..2791700), +2 (663980..664681)	+ (2790392..2790964)	-	+	+
	Herbaspirillum seropedicae SmR1	+1 (4079182..4079907)	+ (453937..454479)	-	+	+
	Herminiimonas arsenicoxydans	+1 (561826..562554)	+ (249275..249817)	-	+	+
	Hylemonella gracilis ATCC 19624	+1 (Contig11:13517..14236)	+ (Contig4:38838..39377)	-	+	+
	Janthinobacterium sp. Marseille	+1 (617509..618234)	+ (346338..346880)	-	+	+
	Leptothrix cholodnii SP-6	+1 (2116417..2117142), +2 (2582208..2582921)	+ (578838..579389)	-	+ (4433060..4433635)	+ (4433720..4434811)
	Methylibium petroleiphilum PM1	+1 (1443760..1444485)	+ (523727..524281)	-	+	+
	Methylobacillus flagellatus KT	+1 (2509156..2509881)	+ (2508614..2509156)	-	+	+
	Methylophilales bacterium HTCC2181	+1 (1100893002543:312366..313094)	+ (1100893002543:313271..313627)	-	+	+
	Methylotenera mobilis JLW8	+1 (2265265..2265990)	+ (2264666..2265244)	-	+	+
	Methylotenera versatilis 301	+1 (2768873..2769598)	+ (2768238..2768801)	-	+	+
	Methyloversatilis universalis FAM5	+1 (contig00074:18553..19284)	+ (contig00076:63852..64388)	-	+	+
	Methylovorus glucosetrophus SIP3-4 (Methylovorus sp. SIP3-4)	+1 (2529611..2530336)	+ (2529046..2529582)	-	+	+
	Methylovorus sp. MP688	+1 (2398512..2399237)	+ (2397947..2398483)	-	+	+
	Nitrosomonas europaea ATCC 19718	+1 (246049..246774)	+ (246771..247316)	-	+	+
	Nitrosomonas eutropha C91	+1 (292765..293490)	+ (293493..294029)	-	+	+
	Nitrosomonas sp. AL212	+1 (401731..402456)	+ (402484..403002)	-	+	+
	Nitrosomonas sp. Is79A3	+1 (405714..406415)	+ (406469..406975)	-	+	+
	Nitrosospira multiformis ATCC 25196	+1 (3121706..3122428)	+ (3121150..3121551)	-	+	+
	Oxalobacter formigenes	+1 (OXCC13, cont1.2:183470..184195)	+ (cont1.11:410444..410974)	-	+	+
	Oxalobacteraceae bacterium IMCC9480	+1 (ctg_575:2855..3580)	+ (ctg_2869:81..623)	-	+ (ctg_170:8660..9238)	+ (ctg_170:7598..8653)
	Parasutterella excrementihominis YIT 11859	+1 (Cont16.1:63795..64496)	+ (Cont71.1:47404..47847)	-	+	+
	Polaromonas naphthalenivorans CJ2	+1 (1832364..1833089), +2 (3782983..3783696)	+ (3615531..3616079)	-	+ (539239..539817)	+ (540753..541823)
	Polaromonas sp. JS666	+1 (2035214..2035945), +2 (3090724..3091437)	+ (1116245..1116793)	-	+ (4303229..4303801)	+ (4302043..4303107)
	Pusillimonas sp. T7-7	+1 (1675053..1675796)	+ (2136320..2136868)	-	+	+
	Ramlibacter tataouinensis TTB310	+1 (2242376..2243101)	+ (1012300..1012848)	-	+ (743408..743989)	+ (743997..745052)
	Rhodoferax ferrireducens T118	+1 (2250920..2251654)	+ (3800714..3801262)	-	+ (778458..779030)	+ (854163..855239)
	Rubrivivax benzoatilyticus JA2	+1 (contig_3:4856..5581)	+ (contig_63:1349..1924)	-	+ (contig_144:18971..19549)	+ (contig_144:20220..21284)
	Sideroxydans lithotrophicus ES-1	+1 (518234..518965), +2 (1913747..1914451)	+ (519011..519562)	-	+	+
	Sutterella wadsworthensis 3_1_45B	+1 (cont1.35:4481..5221)	+ (cont1.24:59506..60111)	-	+	+
	Taylorella equigenitalis MCE9	+1 (1188601..1189332)	+ (295883..296431)	-	+	+
	Tetrathiobacter kashmirensis WT001	+1 (TKWG_60,1736..2437)	+ (TKWG_3:21150..21452)	-	+	+
	Thauera sp. MZ1T	+1 (4253243..4253968)	+ (4255266..4255817)	-	+ (4225384..4225986)	+ (4226051..4227106)
	Thiobacillus denitrificans ATCC 25259	+1 (2293449..2294180)	+ (2292927..2293442)	-	+	+
	Thiomonas intermedia K12	+1 (942627..943349)	+ (2883539..2884126)	-	+	+
	Variovorax paradoxus EPS	+1 (2920647..2921372), +2 (429945..430658)	+ (1102711..1103259)	-	+	+
	Verminephrobacter eiseniae EF01-2	+1 (4667621..4668340)	+ (3297004..3297552)	-	+	+
	Verminephrobacter sp. At4	+1 (Contig67:3623..4351)	+ (Contig423:520..975)	-	+	+
	beta proteobacterium KB13	+1 (ctg_1106380163072:104455..105177)	+ (ctg_1106380163072:105197..105703)	-	+	+
Proteobacteria/delta	Anaeromyxobacter dehalogenans	+2 (2CP-C, 2461942..2462664)	+ (1101012..1101569)	-	+	+
	Anaeromyxobacter sp. Fw109-5	+1 (744172..744918), +2 (1811836..1812558)	+ (1129096..1129716)	-	+	+
	Anaeromyxobacter sp. K	+2 (1920419..1921141)	+ (1148221..1148778)	-	+	+
	Bdellovibrio bacteriovorus HD100	+2 (1876909..1877607)	+ (2392297..2392803)	-	+	+
	Bilophila wadsworthia 3_1_6	+1 （cont1.47:41737..42483)	+ (cont1.47:42710..43219)	-	+ (cont1.73:76903..77514)	+ (cont1.73:75875..76903)
	Desulfarculus baarsii DSM 2075	+1 (3585538..3586290)	+ (3585030..3585536)	-	+	+
	Desulfatibacillum alkenivorans AK-01	+1 (3796911..3797654)	+ (4004436..4004942)	-	+	+
	Desulfobacca acetoxidans DSM 11109	+1 (2244914..2245666)	+ (2245663..2246166)	-	+	+
	Desulfobacterium autotrophicum HRM2	+1 (464807..465550)	+ (3469031..3469525)	-	+	+
	Desulfobulbus propionicus DSM 2032	+1 (728856..729605)	+ (729628..730116)	-	+	+
	Desulfococcus oleovorans Hxd3	+1 (428881..429621)	+ (2679860..2680345)	-	+	+
	Desulfohalobium retbaense DSM 5692	+1 (2010667..2011416)	+ (2010136..2010648)	-	+	+
	Desulfomicrobium baculatum DSM 4028	+1 (3938752..3939492)	+ (3939502..3940023)	-	+	+
	Desulfonatronospira thiodismutans ASO3-1	+1 (ctg19:146375..147124)	+ (ctg19:145860..146372)	-	+	+
	Desulfotalea psychrophila LSv54	+1 (3288382..3289134)	-	-	-	-
	Desulfovibrio aespoeensis Aspo-2	+1 (2821188..2821931)	+ (2821938..2822444)	-	+	+
	Desulfovibrio africanus str. Walvis Bay	+1 (ctg406_Cont1:5684..6421)	+ (ctg406_Cont1:5183..5644)	-	+	+
	Desulfovibrio desulfuricans subsp. desulfuricans str. G20	+1 (2342035..2342781)	+ (2341446..2341946)	-	+	+
	Desulfovibrio fructosovorans JJ	+1 (ctg00045:18111..18848)	+ (ctg00045:19131..19640)	-	+	+
	Desulfovibrio magneticus RS-1	+1 (3491665..3492399)	+ (3490967..3491476)	-	+	+
	Desulfovibrio piger ATCC 29098	+1 (Cont10.4:65135..65962)	+ (Cont10.4:66053..66565)	-	+ (Cont8.28:89772..90383)	+ (Cont8.28:90406..91539)
	Desulfovibrio salexigens DSM 2638	+1 (3194895..3195641)	+ (3194388..3194894)	-	+	+
	Desulfovibrio sp. FW1012B	+1 (ctg00040:3246..3983)	+ (ctg00040:4204..4713)	-	+	+
	Desulfovibrio vulgaris	+1 (Hildenborough, 2352787..2353530)	+ (2352212..2352712)	-	+	+
	Desulfurivibrio alkaliphilus AHT2	+1 (1424844..1425593)	+ (1424344..1424847)	-	+	+
	Desulfuromonas acetoxidans DSM 684	+1 (ctg40:20220..20966)	+ (ctg40:20975..21502)	-	+	+
	Geobacter bemidjiensis Bem	+1 (3810274..3811017)	+ (3811094..3811588)	-	+	+
	Geobacter lovleyi SZ	+1 (1294329..1295072)	+ (1295583..1296119)	-	+	+
	Geobacter metallireducens GS-15	+1 (817626..818369)	+ (818496..818990)	-	+	+
	Geobacter sp. FRC-32	+1 (2571690..2572433)	+ (2571119..2571640)	-	+	+
	Geobacter sp. M21	+1 (1108688..1109431)	+ (1107930..1108424)	-	+	+
	Geobacter sulfurreducens PCA	+1 (1163086..1163829)	+ (1163943..1164437)	-	+	+
	Geobacter uraniireducens Rf4	+1 (1653943..1654686)	+ (1653369..1653884)	-	+	+
	Haliangium ochraceum DSM 14365	+1 (5394771..5395520)	+ (5394200..5394706)	-	+	+
	Hippea maritima DSM 10411	+1 (871590..872348)	+ (362585..363049)	-	+	+
	Lawsonia intracellularis PHE/MN1-00	+1 (334384..335124)	+ (333806..334312)	-	+ (1455153..1455752)	+ (1455725..1456750)
	Myxococcus fulvus HW-1	+1 (8070875..8071576), +2 (2621180..2621902)	+ (8070275..8070814)	-	+	+
	Myxococcus xanthus DK 1622	+1 (6220501..6221250), +2 (8638152..8638874)	+ (6219901..6220476)	-	+	+
	Pelobacter carbinolicus DSM 2380	+1 (2731288..2732034)	+ (2732117..2732602)	-	+	+
	Pelobacter propionicus DSM 2379	+1 (2906397..2907140)	+ (2905790..2906320)	-	+	+ (2507265..2508281)
	Plesiocystis pacifica SIR-1	+2 (1103186006234:63674..64399)	+ (1103186006231:32391..32963)	-	+	+ (1103186006224)
	Sorangium cellulosum 'So ce 56'	+1 (10288387..10289241)	+ (7123824..7124363)	-	+ (419374..420108)	+ (10079430..10080452)
	Stigmatella aurantiaca DW4/3-1	+1 (7130046..7130792), +2 (1012435..1013157, 9876534..9877232)	+ (7129389..7129973)	-	+	+ (7076460..7077539)
	Syntrophobacter fumaroxidans MPOB	+1 (1220547..1221296)	+ (1219814..1220365)	-	+	+
	Syntrophus aciditrophicus SB	+1 (746242..746994)	+ (747141..747686)	-	+	+
	delta proteobacterium MLMS-1	+1 (ctg1023:3504..4253)	+ (ctg1023:4262..4726)	-	+	+
	delta proteobacterium NaphS2	+1 (ctg_1101087565904:81496..82242)	+ (ctg_1101087565904:82239..82742)	-	+	+
Proteobacteria/epsilon	Arcobacter butzleri RM4018	+2 (1445461..1446207)	+ (2340558..2341022)	-	+	+
	Arcobacter nitrofigilis DSM 7299	+2 (1306014..1306724)	+ (3191632..3192105)	-	+	+
	Caminibacter mediatlanticus TB-2	+1 (1103207000289:64786..65502)	+ (1103207000285:72784..73248)	-	+	+
	Campylobacter coli RM2228	+2 (cont199:238767..239420)	+ (cont204:23877..24353)	-	+	+
	Campylobacter concisus 13826	+2 (497025..497732)	+ (2051406..2051879)	-	+	+
	Campylobacter curvus 525.92	+2 (566547..567254)	+ (1970656..1971129)	-	+	+
	Campylobacter fetus subsp. fetus 82-40	+2 (398919..399626)	+ (1772968..1773441)	-	+	+
	Campylobacter gracilis RM3268	+2 (contig00011:249313..250020)	+ (contig00003:124491..124943)	-	+	+
	Campylobacter hominis ATCC BAA-381	+2 (1362597..1363331)	+ (1710668..1711144)	-	+	+
	Campylobacter jejuni	+2 (RM1221, 1221455..1222162)	+ (1777254..1777736)	-	+	+
	Campylobacter lari RM2100	+2 (1037922..1038629)	+ (1524861..1525337)	-	+	+
	Campylobacter rectus RM3267	+2 (contig00028:11955..12641)	+ (contig00003:154285..154734)	-	+	+
	Campylobacter showae RM3277	+2 (contig00106:12374..13060)	+ (contig00005:60237..60686)	-	+	+
	Campylobacter upsaliensis RM3195	+2 (cont157:77207..77914)	+ (cont165:17188..17667)	-	+	+
	Campylobacterales bacterium GD 1	+2 (ctg_1106149034621:52725..52042)	+ (ctg_1106149034619:255117..254665)	-	+	+
	Helicobacter acinonychis str. Sheeba	+2 (292119..292841)	+ (1075957..1076430)	-	+	+
	Helicobacter bilis ATCC 43879	+2 (cont1.6:13607..14293)	+ (cont1.97:11195..11653)	-	+	+
	Helicobacter bizzozeronii CIII-1	+2 (527579..528307)	+ (609990..610457)	-	+	+
	Helicobacter canadensis MIT 98-5491	+2 (cont2.48:80..766)	+ (cont2.68:12259..12708)	-	+	+
	Helicobacter cinaedi CCUG 18818	+2 (cont2.26:43724..44425)	+ (cont2.13:190556..190086)	-	+	+
	Helicobacter felis ATCC 49179	+2 (921521..922246)	+ (648513..649010)	-	+	+
	Helicobacter hepaticus ATCC 51449	+2 (1532285..1533001)	+ (1082089..1082646)	-	+	+
	Helicobacter mustelae 12198	+2 (1065335..1066054)	+ (1577541..1577996)	-	+	+
	Helicobacter pullorum MIT 98-5489	+2 (cont2.22:10213..10899)	+ (cont2.37:4047..4295)	-	+	+
	Helicobacter pylori	+2 (HPAG1, 165996..166718)	+ (895148..895621)	-	+	+
	Helicobacter suis	+2 (HS5, contig00137:6585..7280)	+ (contig00028:18722..19165)	-	+	+
	Helicobacter winghamensis ATCC BAA-430	+2 (cont1.27:61452..6138)	+ (cont1.12:71144..71617)	-	+	+
	Nautilia profundicola AmH	+1 (557096..557812)	+ (1675922..1676386)	-	+	+
	Nitratifractor salsuginis DSM 16511	+2 (1221933..1222673)	+ (2100588..2101064)	-	+	+
	Nitratiruptor sp. SB155-2	+1 (557499..558212)	+ (1877381..1877857)	-	+	+
	Sulfuricurvum kujiense DSM 16994	+2 (1826521..1827228)	+ (2574286..2574783)	-	+	+
	Sulfurimonas autotrophica DSM 16294	+2 (837990..838700)	+ (2152685..2153161)	-	+	+
	Sulfurimonas denitrificans DSM 1251	+2 (1459410..1460120)	+ (2200995..2201474)	-	+	+
	Sulfurospirillum deleyianum DSM 6946	+2 (754832..755542)	+ (647..1120)	-	+	+
	Sulfurovum sp. NBC37-1	+2 (1677913..1678650)	+ (2561719..2562198)	-	+	+
	Wolinella succinogenes DSM 1740	+2 (981756..982469)	+ (2109739..2110227)	-	+	+
Proteobacteria/gamma/Enterobacteriales	Buchnera aphidicola (Cinara tujafilina)	+1 (251771..252484)	-	-	-	-
	Candidatus Blochmannia floridanus	-	-	-	-	-
	Candidatus Blochmannia pennsylvanicus str. BPEN	-	-	-	-	-
	Candidatus Blochmannia vafer str. BVAF	-	-	-	-	-
	Candidatus Hamiltonella defensa 5AT (Acyrthosiphon pisum)	+1 (888884..889648)	+ (889654..890133)	-	+ (1775163..1775777)	+ (1774128..1775129)
	Candidatus Moranella endobia PCIT	+1 (144453..145196)	+ (143901..144395)	-	+	+
	Candidatus Regiella insecticola LSR1	+1 (contig00301:13917..14657)	-	-	-	-
	Candidatus Riesia pediculicola USDA	-	+ (307907..308440)	-	-	-
	Citrobacter freundii str. ballerup 7851/39	+1 (contig00049:34209..34946)	+ (contig00049:33650..34168)	-	+	+
	Citrobacter koseri ATCC BAA-895	+1 (1075143..1075883)	+ (1075921..1076442)	-	+	+
	Citrobacter rodentium ICC168	+1 (2024066..2024809), +2 (1161070..1161786)	+ (2023510..2024034)	-	+	+
	Citrobacter youngae ATCC 29220	+1 (Cont0.2:791375..792118)	+ (Cont0.2:792153..792674)	-	+	+
	Cronobacter sakazakii ATCC BAA-894	+1 (1333213..1333953)	+ (1334042..1334563)	-	+	+
	Cronobacter turicensis z3032	+1 (2665951..2666691)	+ (2665341..2665862)	-	+	+
	Dickeya dadantii 3937	+1 (2270982..2271725)	+ (2271766..2272287)	-	+	+
	Dickeya zeae Ech1591	+1 (2586627..2587370)	+ (2586065..2586586)	-	+	+
	Edwardsiella ictaluri 93-146	+1 (1558101..1558847)	+ (1558844..1559365)	-	+	+
	Edwardsiella tarda EIB202	+1 (1549327..1550121)	+ (1550118..1550639)	-	+	+
	Enterobacter aerogenes KCTC 2190	+1 (4862963..4863703)	+ (4862396..4862917)	-	+	+
	Enterobacter cancerogenus ATCC 35316	+1 (Cont0.8:15906..16646)	+ (Cont0.8:15347..15868)	-	+	+
	Enterobacter cloacae subsp. cloacae ATCC 13047	+1 (1454710..1455450)	+ (1455485..1456006)	-	+	+
	Enterobacter hormaechei ATCC 49162	+1 (contig00049:2283..3020)	+ (contig00049:1727..2245)	-	+	+
	Enterobacter mori LMG 25706	+1 (ENTMOcontig73:9742..10497)	+ (ENTMOcontig73,10517..11035)	-	+	+
	Enterobacter sp. 638	+1 (2623787..2624527)	+ (2623231..2623752)	-	+	+
	Enterobacteriaceae bacterium 9_2_54FAA	+1 (cont1.2:128395..129141)	+ (cont1.2:129138..129659)	-	+	+
	Erwinia amylovora CFBP1430	+1 (2115983..2116726)	+ (2115430..2115951)	-	+	+
	Erwinia billingiae Eb661	+1 (2827173..2827916)	+ (2826608..2827132)	-	+	+
	Erwinia pyrifoliae Ep1/96	+1 (1781802..1782545)	+ (1782577..1783098)	-	+	+
	Erwinia tasmaniensis Et1/99	+1 (1693509..1694252)	+ (1694284..1694805)	-	+	+
	Escherichia albertii TW07627	+1 (gcontig_1109867046266:46133..46873)	+ (1109867046266:45577..46098)	-	+	+
	Escherichia coli	+1 (O157:H7 EDL933, 2624549..2625289), +2 (2802696..2803412)	+ (2623993..2624514)	-	+	+
	Escherichia fergusonii ATCC 35469	+1 (1250323..1251063), +2 (1841064..1841780)	+ (1251097..1251618)	-	+	+
	Klebsiella pneumoniae	+1 (342, 1967358..1968098)	+ (1968133..1968654)	-	+	+
	Klebsiella sp. 1_1_55	+1 (cont1.13:22632..23369)	+ (cont1.13:23407..23925)	-	+	+
	Klebsiella sp. MS 92-3	+1 (Cont426.20:7915..8652)	+ (Cont426.20:8690..9208)	-	+	+
	Klebsiella variicola At-22	+1 (1865337..1866077)	+(1866112..1866630)	-	+	+
	Pantoea ananatis LMG 20103	+1 (2456092..2456835)	+(2455537..2456055)	-	+	+
	Pantoea sp. At-9b	+1 (2516264..2517007)	+ (2515699..2516226)	-	+	+
	Pantoea sp. aB	+1 (ctg00024:417814..418554)	+ (ctg00024:417258..417776)	-	+	+
	Pantoea vagans C9-1	+1 (1749782..1750525)	+ (1749217..1749744)	-	+	+
	Pectobacterium atrosepticum SCRI1043	+1 (2810744..2811487)	+ (2810151..2810663)	-	+	+
	Pectobacterium carotovorum	+1 (carotovorum WPP14, Sequence00060:795..55)	+ (Sequence00642:11167..10649)	-	+	+
	Pectobacterium wasabiae WPP163	+1 (2291098..2291841)	+ (2291939..2292460)	-	+	+
	Photorhabdus asymbiotica subsp. asymbiotica ATCC 43949	+1 (2824922..2825665)	+(2824298..2824816)	-	+	+
	Photorhabdus luminescens subsp. laumondii TTO1	+1 (2492778..2493521)	+ (2493753..2494274)	-	+	+
	Proteus mirabilis HI4320	+1 (1182014..1182769)	+ (1182894..1183415)	-	+	+
	Proteus penneri ATCC 35198	+1 (Cont348:102760..103515)	+ (Cont348:103640..104158)	-	+	+
	Providencia alcalifaciens DSM 30120	+1 (Cont139.1:201146..201889)	+ (Cont139.1:200398..200919)	-	+	+
	Providencia rettgeri DSM 1131	+1 (Cont0.23:14386..15126)	+ (Cont0.23:13596..14114)	-	+	+
	Providencia rustigianii DSM 4541	+1 (Cont0.7:293663..294406)	+ (Cont0.7:292905..293450)	-	+	+
	Providencia stuartii ATCC 25827	+1 (Cont1786:940625..941368)	+ (Cont1786:941699..942220)	-	+	+
	Rahnella sp. Y9602	+1 (1869235..1869978)	+ (1870087..1870608)	-	+	+
	Salmonella bongori NCTC 12419	+1 (1894347..1895084), +2 (379990..380682)	+ (1893789..1894307)	-	+	+
	Salmonella enterica	+1 (AKU_12601, 1037269..1038009), +2 (4490469..4491194)	+ (1038046..1038567)	-	+	+
	Serratia odorifera DSM 4582	+1 (contig00053:123097..122357)	+ (contig00053:123162..123680)	-	+	+
	Serratia proteamaculans 568	+1 (3059238..3059981)	+ (3058643..3059164)	-	+	+
	Serratia sp. AS12	+1 (3058718..3059461)	+ (3058120..3058641)	-	+	+
	Serratia sp. AS9	+1 (3058593..3059336)	+ (3057995..3058516)	-	+	+
	Serratia symbiotica str. Tucson	+1 (scaffold00329_4:14958..15698)	+ (scaffold00329_4:14384..14881)	-	+	+
	Shigella boydii Sb227	+1 (1182130..1182870), +2 (1213970..1214686)	+ (1181574..1182095)	-	+ (1177139..1177750)	+ (1176120..1177130)
	Shigella dysenteriae	+1 (sd197, 1070408..1071148)	+ (1069852..1070373)	-	+	+
	Shigella flexneri 2a	+1 (str. 2457T, 1880479..1881219), +2 (2049548..2050264)	+ (1879923..1880444)	-	+	+
	Shigella sonnei Ss046	+1 (1352262..1353002), +2 (2145341..2146057)	+ (1353037..1353558)	-	+	+
	Shigella sp. D9	+1 (cont1.9:185262..185999), +2 (78171..78863)	+ (cont1.9:186037..186555)	-	+	+
	Sodalis glossinidius str. 'morsitans'	+1 (2120381..2121124)	+ (2121168..2121689)	-	+	+
	Wigglesworthia glossinidia endosymbiont of Glossina brevipalpis	-	+ (124416..124901)	-	-	-
	Xenorhabdus bovienii SS-2004	+1 (2240650..2241393)	+ (2241489..2242010)	-	+	+
	Xenorhabdus nematophila ATCC 19061	+1 (2058480..2059223)	+ (2059329..2059850)	-	+	+
	Yersinia aldovae ATCC 35236	+1 (contig00322:129358..130101)	+ (contig00322:130204..130800)	-	+	+
	Yersinia bercovieri ATCC 43970	+1 (contig01194:102941..103684)	+ (contig00488:102..623)	-	+	+
	Yersinia enterocolitica subsp. enterocolitica 8081	+1 (2583739..2584482)	+ (2583050..2583571)	-	+	+
	Yersinia frederiksenii ATCC 33641	+1 (contig00016:120859..121602)	+ (contig00016:120239..120760)	-	+	+
	Yersinia intermedia ATCC 29909	+1 (contig01169:152382..153125)	+ (contig01169:153304..153825)	-	+	+
	Yersinia kristensenii ATCC 33638	+1 (contig00299:24753..25493)	+ (contig00299:24122..24640)	-	+	+
	Yersinia mollaretii ATCC 43969	+1 (contig00759:3113..3856)	+ (contig00759:4033..4554)	-	+	+
	Yersinia pestis KIM 10	+1 (2484824..2485567)	+ (2484094..2484615)	-	+	+
	Yersinia pseudotuberculosis	+1 (IP 32953, 2402812..2403555)	+ (2403764..2404285)	-	+	+
	Yersinia rohdei ATCC 43380	+1 (contig00015:19878..20621)	+1 (contig00015:20718..21239)	-	+	+
	Yersinia ruckeri ATCC 29473	+1 (contig00322:10273..11016)	+ (contig00322:11114..11647)	-	+	+
Proteobacteria/gamma/Others	Acidithiobacillus caldus SM-1	+1 (2854256..2854993)	+ (2855030..2855479)	-	+	+
	Acidithiobacillus ferrivorans SS3	+1 (ctg98:201014..201766)	+ (ctg98:201801..202346)	-	+	+
	Acidithiobacillus ferrooxidans ATCC 53993	+1 (63900..64652)	+ (64678..65235)	-	+	+
	Acidithiobacillus sp. GGI-221	+1 (contig_1233:936..1673)	+ (contig_1233:1777..2226)	-	+	+
	Acinetobacter baumannii	+1 (AB307-0294, 2123574..2124323)	+ (2102050..2102595)	-	+ (970167..970766)	+ (969154..970158)
	Acinetobacter calcoaceticus RUH2202	+1 (cont1.21:15678..16418)	+ (cont1.21:38488..38970)	-	+ (cont1.5:6289..6879)	+ (cont1.5)
	Acinetobacter haemolyticus ATCC 19194	+1 (contig00216:5182..5922)	+ (contig00222:11472..11954)	-	+ (contig00258:7003..7608)	+ (contig00258:7613..8611)
	Acinetobacter johnsonii SH046	+1 (cont1.17:3716..4456)	+ (cont1.91:39501..39983)	-	+ (cont1.21:98420..99016)	+ (cont1.21)
	Acinetobacter junii SH205	+1 (cont1.36:37347..38087)	+ (cont1.52:24643..25125)	-	+ (cont1.65:14924..15520)	+ (cont1.65)
	Acinetobacter lwoffii SH145	+1 (cont1.27:9176..9916)	+ (cont1.27:1730..2212)	-	+ (cont1.33:10463..11056)	+ (cont1.33)
	Acinetobacter radioresistens SK82	+1 (contig00043:53463..54203)	+ (contig00043:101326..101787)	-	+ (contig00040:70791..71393)	+ (contig00040:71414..72418)
	Acinetobacter sp. ADP1	+1 (2039854..2040603)	+ (2029228..2029803)	-	+ (2569766..2570380)	+ (2570388..2571392)
	Acinetobacter sp. ATCC 27244	+1 (contig00225:24657..25397)	+ (contig00225:1402..1884)	-	+ (contig00060:3746..4351)	+ (contig00060:2740..3738)
	Acinetobacter sp. DR1	+1 (2403174..2403923)	+ (2380509..2381054)	-	+ (967828..968427)	+ (966816..967820)
	Acinetobacter sp. P8-3-8	+1 (contig00002:22419..23159)	+ (contig00002:45197..45658)	-	+ (contig00030:33911..34504)	+ (contig00030)
	Acinetobacter sp. RUH2624	+1 (cont1.31:107135..107875)	+ (cont1.20:16875..17357)	-	+ (cont1.50:5211..5801)	+ (cont1.50)
	Acinetobacter sp. SH024	+1 (cont1.7:26736..27476)	+ (cont1.7:4171..4653)	-	+ (cont1.37:256961..257551)	+ (cont1.37)
	Aeromonas caviae Ae398	+1 （contig00046:47106..47843)	+ (contig00026:3289..3807)	-	+ (contig00018:5100..5708)	+ (contig00018)
	Aeromonas hydrophila subsp. hydrophila ATCC 7966	+1 (1664593..1665333)	+ (1413664..1414185)	-	+ (4080900..4081514)	+ (4079881..4080891)
	Aeromonas salmonicida subsp. salmonicida A449	+1 (3061710..3062450)	+ (1333511..1334032)	-	+ (754771..755385)	+ (755394..756404)
	Aeromonas veronii B565	+1 (1526730..1527470)	+ (1295538..1296047)	-	+ (655395..656084)	+ (656093..657103)
	Alcanivorax borkumensis SK2	+1 (846743..847486), +2 (2052898..2053623)	+ (847735..848253)	-	+	+
	Alcanivorax sp. DG881	+1 (ctg_1104615001330:17334..18044), +2 (ctg_1104615001344:2993..2265)	+ (1104615001330:18330..18845)	-	+	+
	Alkalilimnicola ehrlichii MLHE-1	+1 (2833335..2834087)	+ (2834087..2834584)	-	+	+
	Allochromatium vinosum DSM 180	+1 (161860..162609)	+ (162616..163152)	-	+	+
	Alteromonadales bacterium TW-7	+2 (1100869002234:79829..80554, 1100869002203:17152..17865)	+ (1100869002230:5131..5388)	-	+	+
	Alteromonas macleodii ATCC 27126	+2 (contig000149:3918..4574)	+ (contig000550:32294..32812)	-	+	+
	Alteromonas sp. SN2	+2 (3281970..3282692)	+ (2714362..2714880)	-	+	+
	Baumannia cicadellinicola str. Hc (Homalodisca coagulata)	-	+ (337688..338209)	-	+	+
	Beggiatoa sp. PS	+1 (contig25667_5802-5803:61..807)	+ (contig25667_5802-5803:811..1278)	-	+	+
	Beggiatoa sp. SS	+1 (Contig785_1401-1402:70..708)	+ (Contig785_1401-1402:725..1201)	-	+	+
	Bermanella marisrubri strain RED65	+2 (1100007010795:128027..128752)	+ (1100007010781:1767..2297)	-	+	+
	Candidatus Carsonella ruddii PV	-	-	-	-	-
	Candidatus Ruthia magnifica str. Cm (Calyptogena magnifica)	+1 (432600..433340)	-	-	-	-
	Candidatus Vesicomyosocius okutanii HA	+1 (374121..374861)	-	-	+	+
	Cardiobacterium hominis ATCC 15826	+1 (contig00179:19792..20526)	+ (contig00179:19263..19787)	-	+	+
	Chromohalobacter salexigens DSM 3043	+1 (2101950..2102699), +2 (906466..907188)	+ (2102696..2103256)	-	+	+
	Colwellia psychrerythraea 34H	+2 (4385657..4386382)	+ (2204225..2204752)	-	+	+
	Congregibacter litoralis KT71	+1 (1097664134137:127822..128568), +2 (1097664134140:66666..67379)	+ (1097664134137:128682..129200)	-	+	+
	Coxiella burnetii	+1 (RSA 331, 1601409..1602143)	+ (1602259..1602777)	-	+	+
	Dichelobacter nodosus VCS1703A	+1 (1224562..1225296)	+ (1224030..1224560)	-	+	+
	Endoriftia persephone 'Hot96_1+Hot96_2'	+1 (Ctg707:6..425)	+ (Ctg592:377..649)	-	-	+
	Enhydrobacter aerosaccus SK60	+1 (contig00004:262018..262758)	+ (contig00043:2619..3107)	-	+	+
	Ferrimonas balearica DSM 9799	+1 (2246149..2246895), +2 (473509..474225)	+ (2245623..2246144)	-	+	+
	Francisella novicida	+1 (FTE, FTE_28:316661..317407)	+ (FTE_28:316049..316564)	-	+	+
	Francisella philomiragia subsp. philomiragia ATCC 25017	+1 (1698057..1698803)	+ (1698944..1699459)	-	+	+
	Francisella tularensis	+1 (U112, 1084811..1085557)	+ (1084199..1084714)	-	+	+
	Glaciecola sp. 4H-3-7+YE-5	+2 (718006..718737)	+ (1603899..1604420)	-	+	+
	Glaciecola sp. HTCC2999	+2 (ctg1100007007369:218220..217567)	+ (ctg1100007007368:67507..66995)	-	+	+
	Hahella chejuensis KCTC 2396	+1 (5055413..5056159)	+ (5054748..5055266)	-	+	+
	Halomonas elongata DSM 2581	+1 (1808327..1809079), +2 (750677..751396)	+ (1809244..1809786)	-	+	+
	Halomonas sp. TD01	+2 (Contig5:16225..16956)	+ (Contig76:39317..39868)	-	+	+
	Halorhodospira halophila SL1	+1 (2426010..2426753)	+ (2426757..2427260)	-	+	+
	Halothiobacillus neapolitanus c2	+1 （563956..564696), +2 (1154084..1154797)	+ (564698..565264)	-	+	+
	Idiomarina baltica OS145	+1 (1099451322309:83187..83936), +2 (1099451322295:147951..148667)	+ (1099451322309:83943..84482)	-	+	+
	Idiomarina loihiensis L2TR	+1 (1172104..1172853), +2 (175014..175730)	+ (1171567..1172103)	-	+	+
	Idiomarina sp. A28L	+2 (contig00024:66434..67135)	+ (contig00033:108272..108775)	-	+	+
	Kangiella koreensis DSM 16069	+1 (2014148..2014891), +2 (2598454..2599170)	+ (2013011..2013541)	-	+	+
	Legionella drancourtii LLAP12	+1 (contig10.1:8899..9642)	+ (contig10.1:9810..10166)	-	+	+
	Legionella longbeachae NSW150	+1 (1363230..1363973)	+ (1363973..1364491)	-	+	+
	Legionella pneumophila	+1 (Lens, 1392629..1393372)	+ (1393372..1393896)	-	+	+
	Marinobacter algicola DG893	+1 (1103407001924:12955..13704), +2 (1103407001931:314567..315289)	+ (1103407001924:13726..14244)	-	+	+
	Marinobacter aquaeolei VT8	+2 (2418709..2419434)	+ (1909948..1910475)	-	+	+
	Marinobacter sp. ELB17	+2 (1101232001200:91451..92185)	+ (1101232001222:9471..9998)	-	+	+
	Marinomonas mediterranea MMB-1	+2 (1627740..1628456)	+ (2154387..2154944)	-	+	+
	Marinomonas posidonica IVIA-Po-181	+2 (1295605..1296321)	+ (1913620..1914177)	-	+	+
	Marinomonas sp. MED121	+2 (1099517007682:26665..27381)	+ (1099517007696:32390..32941)	-	+	+
	Marinomonas sp. MWYL1	+2 (3248653..3249369)	+ (2467466..2468023)	-	+	+
	Methylococcus capsulatus str. Bath	+1 (1286056..1286802)	+ (1286812..1287309)	-	+	+
	Methylomicrobium album BG8	+1 (ctg284:56188..56928), +2 (ctg293:169381..170079)	+ (ctg284:56980..57459)	-	+	+
	Methylomonas methanica MC09	+1 (1628984..1629739), +2 (3956919..3957635)	+ (1629773..1630270)	-	+	+
	Methylophaga aminisulfidivorans MP	+1(54_1,10140..10880)	+(9631..10119)	-	+	+
	Methylophaga thiooxydans DMS010	+1 (ctg_1104571000229:9371..10111)	+ (ctg_1104571000229:10132..10587)	-	+	+
	Moraxella catarrhalis RH4	+1 (740571..741320)	+ (1535127..1535717)	-	+	+
	Moritella sp. PE36	+2 (1099400000563:58893..59612)	+ (1099400000697:45287..45808)	-	+	+
	Neptuniibacter caesariensis	+1 (1099521380379:20174..20914), +2 (1099521380366:126733..127449)	+ (1099521380379:21037..21555)	-	+	+
	Nitrococcus mobilis Nb-231	+1 (1099646003876:132247..132990)	+ (1099646003876:131721..132242)	-	+	+
	Nitrosococcus oceani	+1 (ATCC 19707, 150092..150838)	+ (150942..151466)	-	+	+
	Nitrosococcus watsonii C-113	+1 (134843..135592)	+ (135695..136219)	-	+	+
	Pseudoalteromonas atlantica T6c	+2 (640941..641672)	+ (3568115..3568636)	-	+	+
	Pseudoalteromonas haloplanktis TAC125	+2 (I, 1431835..1432548, II, 67860..68585)	+ (I, 1979106..1979630)	-	+	+
	Pseudoalteromonas sp. SM9913	+2 (I,1514739..1515437,II,65818..66513)	+(I,1263565..1264038)	-	+	+
	Pseudoalteromonas tunicata D2	+2 (1099591001428,460942..461646,1099591001414,280601..281257)	+ (1099591001429:40749..41270)	-	+	+
	Psychrobacter arcticus 273-4	+1 (1123872..1124621)	+ (830680..831264)	-	+ (843168..843791)	+ (843964..844959)
	Psychrobacter cryohalolentis K5	+1 (1819345..1820094)	+ (794723..795307)	-	+ (810982..811605)	+ (811683..812759)
	Psychrobacter sp. PRwf-1	+1 (1205946..1206692)	+ (1757863..1758447)	-	+	+
	Psychromonas ingrahamii 37	+2 (2513142..2513867)	+ (910190..910711)	-	+	+
	Psychromonas sp. CNPT3	+2 (1098761106807:1287..2009)	+ (1098761106779:17560..18081)	-	+	+
	Reinekea blandensis MED297	+1 (1099646007036:1895..2617), +2 (1099646006996:14748..15461)	+ (1099646007036:2630..3145)	-	+	+
	Rickettsiella grylli	+1 (gcontig_637:676894..677610)	+ (gcontig_637:677610..678164)	-	+	+
	Saccharophagus degradans 2-40	+2 (1996707..1997423)	+ (3206568..3207089)	-	+	+
	Salinisphaera shabanensis E1L3A	+1(Contig50:36893..37621,Contig43:36720..37448)	+(Contig43:36215..36691,Contig50:36388..36864)	-	+	+
	Shewanella amazonensis SB2B	+1 (2242508..2243254), +2 (2896638..2897360)	+ (2241983..2242504)	-	+	+
	Shewanella baltica	+1 (OS195,2861695..2862441), +2 (1572314..1573036)	+ (2861053..2861574)	-	+	+
	Shewanella benthica KT99	+1 (1099576005645:25242..25988), +2 (1099576005664:62750..63475)	+ (1099576005645:25992..26513)	-	+	+
	Shewanella denitrificans OS217	+1 (2212992..2213738), +2 (1430810..1431532)	+ (2212471..2212992)	-	+	+
	Shewanella frigidimarina NCIMB 400	+1 (2608932..2609684), +2 (1285125..1285850)	+ (2608403..2608924)	-	+	+
	Shewanella halifaxensis HAW-EB4	+1 (2306858..2307601), +2 (604869..605597)	+ (2307609..2308130)	-	+	+
	Shewanella loihica PV-4	+1 (2401786..2402532), +2 (4058620..4059345)	+ (2401257..2401778)	-	+	+
	Shewanella oneidensis MR-1	+1 (2540600..2541346), +2 (3540438..3541160)	+ (2539890..2540411)	-	+	+
	Shewanella pealeana ATCC 700345	+1 (2882717..2883460), +2 (555907..556635)	+ (2882188..2882709)	-	+	+
	Shewanella piezotolerans WP3	+1 (2457569..2458312), +2 (4944185..4944916)	+ (2458318..2458839)	-	+	+
	Shewanella putrefaciens CN-32	+1 (2221006..2221752), +2 (3151086..3151808)	+ (2221856..2222377)	-	+	+
	Shewanella sediminis HAW-EB3	+1(2459429..2460169), +2 (563319..564047)	+(2460179..2460697)	-	+	+
	Shewanella sp. ANA-3	+1 (2326104..2326844), +2 (1361852..1362559)	+(chromosome 1,2327092..2327610)	-	+	+
	Shewanella sp. HN-41	+1 (44_22,145626..146366), +2 (44_18,1722..2429)	+(44_22,145035..145553)	-	+	+
	Shewanella sp. MR-4	+1 (2263730..2264470), +2 (1356566..1357273)	+(2264734..2265252)	-	+	+
	Shewanella sp. MR-7	+1 (2452396..2453136), +2 (1432980..1433705)	+(2451614..2452132)	-	+	+
	Shewanella sp. W3-18-1	+1 (2381434..2382180), +2 (1470346..1471068)	+ (2380809..2381330)	-	+	+
	Shewanella violacea DSS12	+1(2698756..2699496), +2 (4462386..4463096)	+(2698228..2698746)	-	+	+
	Shewanella woodyi ATCC 51908	+1(3147796..3148536), +2(5467525..5468232)	+(3147268..3147786)	-	+	+
	Succinatimonas hippei YIT 12066	+1 (Cont179.1:2601..3359)	+ (Cont106.1:66553..67086)	-	+	+
	Teredinibacter turnerae T7901	+1 (920872..921615), +2 (3786292..3787008)	+ (3796704..3797237)	-	+	+
	Thioalkalimicrobium cyclicum ALM1	+1 (1173095..1173850)	+ (1172565..1173095)	-	+	+
	Thioalkalivibrio sp. K90mix	+1 (2140448..2141185)	+ (2139911..2140426)	-	+	+
	Thioalkalivibrio sulfidophilus HL-EbGr7	+1 (2363805..2364554)	+ (2363155..2363694)	-	+	+
	Thiomicrospira crunogena XCL-2	+2 (1187621..1188340)	+ (972339..972857)	-	+	+
	Tolumonas auensis DSM 9187	+1 (2977898..2978641)	+ (2977275..2977796)	-	+	+
	Vibrionales bacterium SWAT-3	+2 (1101732140693:242367..243083)	+ (1101732140709:77782..78303)	-	+	+
	gamma proteobacterium HTCC2207	+2 (1099215844462:115462..116181)	+ (1099215844462:94499..95014)	-	+	+
	gamma proteobacterium HTCC5015	+1 (ctg_1106129323579:9201..8476), +2 (ctg_1106129323602:38972..38274)	+ (ctg_1106129323579:8433..8047)	-	+	+
	marine gamma proteobacterium HTCC2080	+2 (1100755000532:101937..102650)	+ (1100755000532:55361..55879)	-	+	+
	marine gamma proteobacterium HTCC2143	+1 (1100111000167:67568..68314)	+ (1100111000170:164202..164723)	-	+	+
	marine gamma proteobacterium HTCC2148	+2 (ctg_1106774214120:12552..13244)	+ (ctg_1106774214140:79342..79752)	-	+	+
Proteobacteria/gamma/Pasteurellaceae	Actinobacillus minor NM305	+1 (Contig_25:16283..17023)	+ (Contig_25:14958..15536)	-	+	+
	Actinobacillus pleuropneumoniae	+1 (serovar 3 str. JL03, 1292122..1292862)	+ (1293579..1294181)	-	+ (316083..316544)	+ (316686..317570)
	Actinobacillus succinogenes 130Z	+1 (1980877..1981620)	+ (1979618..1980235)	-	+	+
	Actinobacillus ureae ATCC 25976	+1 (contig00132:33843..34583)	+ (contig00132:35318..35896)	-	+ (contig00115:11883..12488)	+ (contig00115:10860..11864)
	Aggregatibacter actinomycetemcomitans D11S-1	+1 (1784399..1785139)	+ (1783349..1783921)	-	+	+
	Aggregatibacter aphrophilus NJ8700	+1 (1366462..1367202)	+ (1365406..1365978)	-	+	+
	Aggregatibacter segnis ATCC 33393	+1 (contig00008:153938..15458)	+ (contig00008:152865..153425)	-	+	+
	Gallibacterium anatis UMN179	+1 (270309..271052)	+ (269693..270256)	-	+ (2447654..2448262)	+ (2446634..2447632)
	Haemophilus aegyptius ATCC 11116	+1 (contig00033:60259..60996)	+ (contig00033:61046..61606)	-	+	+
	Haemophilus ducreyi 35000HP	+1 (457527..458267)	+ (456253..456831)	-	+ (1469533..1470138)	+ (1468473..1469477)
	Haemophilus influenzae	+1 (Rd KW20, 346365..347105)	+ (345746..346318)	-	+	+
	Haemophilus parainfluenzae ATCC 33392	+1 (contig00021:86609..87349)	+ (contig00021:85534..86106)	-	+	+
	Haemophilus parasuis 29755	+1 (ctg_1000027:15358..16098)	+ (ctg_1000027:14134..14712)	-	+	+
	Haemophilus somnus 2336	+1 (2007616..2008356)	+ (2006888..2007487)	-	+ (152288..152902)	+ (152913..153920)
	Mannheimia haemolytica PHL213	+1 (Ctg19:47378..48115)	+ (Ctg19:48842..49315)	-	+ (Ctg22:37550..38143)	+ (Ctg22)
	Mannheimia succiniciproducens MBEL55E	+1 (660988..661731)	+ (661759..662358)	-	+	+
	Pasteurella dagmatis ATCC 43325	+1 (contig00002:11190..11930)	+ (contig00002:12525..13097)	-	+	+
	Pasteurella multocida subsp. multocida str. Pm70	+1 (1150567..1151307)	+ (1149417..1149989)	-	+	+
Proteobacteria/gamma/Pseudomonadaceae	Azotobacter vinelandii DJ	+1 (3731513..3732262), +2 (1804045..1804743)	+ (3730933..3731457)	-	+	+
	Cellvibrio gilvus ATCC 13127	+1 (1719100..1719855)	+ (1719957..1720517)	-	+	+
	Cellvibrio japonicus Ueda107	+1 (1209946..1210689), +2 (1293996..1294697)	+ (1210727..1211317)	-	+	+
	Pseudomonas aeruginosa	+1 (PAO1, 1050301..1051047)	+ (1051132..1051656)	-	+	+
	Pseudomonas brassicacearum subsp. brassicacearum NFM421	+1 (5388968..5389714), +2 (2235791..2236495)	+ (5388280..5388804)	-	+	+
	Pseudomonas entomophila L48	+1 (4390853..4391605), +2 (2455895..2456605)	+ (4390206..4390730)	-	+	+
	Pseudomonas fluorescens Pf0-1	+1 (4969166..4969912), +2 (4160360..4161064)	+ (4968498..4969025)	-	+	+
	Pseudomonas fulva 12-X	+1(1643085..1643825), +2(3184652..3185329)	+(1644020..1644538)	-	+	+
	Pseudomonas mendocina ymp	+1(1430905..1431648), +2(3516155..3515832)	+(1431808..1432326)	-	+	+
	Pseudomonas putida	+1 (KT2440, 1392082..1392828), +2 (2895828..2896541)	+ (1393014..1393538)	-	+	+
	Pseudomonas savastanoi pv. Savastanoi	+1(ctg_Sequence070_2:9694..10434), +2(ctg_Sequence050_4:12513..13193)	+(ctg_Sequence070_2:9039..9557)	-	+	+
	Pseudomonas sp. TJI-51	+1 (contig213.1:12316..13056), +2 (contig291.23:1577..2263)	+ (contig213.1:13251..13706)	-	+	+
	Pseudomonas sp. UK4	+1(Contig401:2924..3664), +2(Contig2802:268..729)	+(Contig88:63..581)	-	+	+
	Pseudomonas stutzeri A1501	+1(3034210..3034953), +2(1695449..1696123)	+(3033575..3034042)	-	+	+
	Pseudomonas syringae pv. oryzae str. 1_6	+1(10586..11326), +2(2641..3321)	+(11464..11982)	-	+	+
	Pseudomonas syringae pv. phaseolicola 1448A	+1(4324187..4324927), +2(2569118..2569798)	+(4323532..4324050)	-	+	+
	Pseudomonas syringae pv. syringae B728a	+1(1594073..1594813), +2(3626039..3626719)	+(1594950..1595468)	-	+	+
Proteobacteria/gamma/Vibrionaceae	Aliivibrio salmonicida LFI1238	+2 (II, 162613..163335)	+ (I, 2022901..2023422)	-	+	+
	Grimontia hollisae CIP 101886	+1(Contig67:646738..647478), +2(Contig66:51808..52500)	+(Contig67:646207..646725)	-	+	+
	Photobacterium angustum S14	+1 (1099604003201:335120..335866), +2 (1099604003198:1252167..1252826)	+ (1099604003201:335889..336410)	-	+	+
	Photobacterium damselae subsp. damselae CIP 102761	+1(Contig58:1757389..1758129), +2(Contig57:1142090..1142749)	+(Contig58:1756848..1757366)	-	+	+
	Photobacterium leiognathi subsp. mandapamensis svers.1.1.	+1(301711..302451), +2(190791..191450)	+(contig: pmContig10:302480..302998)	-	+	+
	Photobacterium profundum SS9	+1 (I, 1235211..1235954), +2 (II, 1728147..1728869)	+ (I, 1235992..1236513)	-	+	+
	Photobacterium sp. SKA34	+1(1099521381044:42222..42962), +2(1099521381145:300627..301286)	+ (1099521381044:42991..43473)	-	+	+
	Vibrio alginolyticus 12G01	+1(1100007009578:78..818), +2(1100007009659:24021..24713)	+ (1100007009694:47114..47473)	-	+	+
	Vibrio anguillarum 775	+2 (540466..541182)	+ (1384698..1385219)	-	+	+
	Vibrio brasiliensis LMG 20546	+2 (VIBR0546_45:68600..69292)	+ (VIBR0546_88:40619..41137)	-	+	+
	Vibrio caribbenthicus ATCC BAA-2122	+2 (VIBC2010_22:9699..10391)	+ (VIBC2010_24:9369..9887)	-	+	+
	Vibrio cholerae	+2 (O1, II, 4811..5530)	+ (I, 1986667..1987188)	-	+	+
	Vibrio coralliilyticus ATCC BAA-450	+1 (Contig71:787277..788020), +2 (Contig69:33629..34312)	+ (Contig71:865239..865760)	-	+	+
	Vibrio fischeri	+2 (MJ11, II, 210226..210948)	+ (I, 1038261..1038782)	-	+	+
	Vibrio harveyi	+2 (ATCC BAA-1116, II, 2111290..2112006)	+ (I, 1610129..1610650)	-	+	+
	Vibrio metschnikovii CIP 69.14	+2 (Contig147:503660..504352)	+ (Contig146:396790..397308)	-	+	+
	Vibrio mimicus	+2 (VM223,VMA.Contig52:650200..650892)	+(VM223,VMA.Contig53:1206011..1206529)	-	+	+
	Vibrio ordalii ATCC 33509	+2 (contig00013:1273..1965)	+(contig00126:15707..16225)	-	+	+
	Vibrio orientalis CIP 102891 = ATCC 33934	+2 (Contig79:1422364..1423068)	+ (Contig80:494173..494691)	-	+	+
	Vibrio parahaemolyticus	+2 (RIMD 2210633, II, 10802..11518)	+ (I, 1099343..1099864)	-	+	+
	Vibrio rotiferianus DAT722	+2 (contig00103:190866..191558)	+ (contig00056:125849..126367)	-	+	+
	Vibrio shilonii AK1	+1 (1103207001983:16676..17422), +2 (1103207002038:62888..63604)	+ (1103207001983:17436..17957)	-	+	+
	Vibrio sinaloensis DSM 21326	+1 (VISI1226_51:22964..23710), +2 (VISI1226_12:122006..122722)	+ (VISI1226_129:17811..18332)	-	+	+
	Vibrio sp. AND4	+2 (1103602000598,351193..351885)	+ (1103602000573:96107..96628)	-	+	+
	Vibrio sp. Ex25	+1 (I, 2559416..2560162), +2 (1112676..1113359)	+ (2558803..2559324)	-	+	+
	Vibrio sp. MED222	+2 (1099517005441:664610..665326)	+ (1099517005443:70534..71055)	-	+	+
	Vibrio sp. RC341	+2 (Contig162:657403..658122)	+ (Contig153:372875..373396)	-	+	+
	Vibrio splendidus 12B01	+2 (1099451319049:125783..126499)	+ (1099451319034:37352..37873)	-	+	+
	Vibrio vulnificus	+2 (CMCP6, II, 1282630..1283346)	+ (I, 2162469..2162990)	-	+	+
Proteobacteria/gamma/Xanthomonadaceae	Pseudoxanthomonas suwonensis 11-1	+1 (656128..656853)	+ (656912..657457)	-	+	+
	Stenotrophomonas maltophilia	+1 (K279a, 3785738..3786469)	+ (3785111..3785632)	-	+	+
	Xanthomonas albilineans GPE PC73	+1 (2889271..2890005)	+ (2888591..2889214)	-	+	+
	Xanthomonas axonopodis pv. citri str. 306	+1 (3701541..3702269)	+ (3700887..3701411)	-	+	+
	Xanthomonas campestris pv. campestris str. B100	+1 (1350210..1350938)	+ (1351068..1351592)	-	+	+
	Xanthomonas campestris pv. vesicatoria str. 85-10	+1 (3748696..3749424)	+ (3748041..3748565)	-	+	+
	Xanthomonas fuscans subsp. aurantifolii str. ICPB 11122	+1 (xaub_ctg665_0:69743..70471)	+ (xaub_ctg665_0:69088..69612)	-	+	+
	Xanthomonas gardneri ATCC 19865	+1 (XANTHO7DRAF_Contig330:670..1398)	+ (XANTHO7DRAF_Contig330:16..540)	-	+	+
	Xanthomonas oryzae	+1 (MAFF 311018, 1699690..1700418)	+ (1700533..1701057)	-	+	+
	Xanthomonas perforans 91-118	+1 (Contig18:34233..34907)	+ (Contig1833587..34075)	-	+	+
	Xanthomonas vesicatoria ATCC 35937	+1(Contig110:599..1273)	+(Contig215:2148..2585)	-	+	+
	Xylella fastidiosa	+1 (Temecula1, 1096031..1096765)	+ (1096885..1097406)	-	+	+
Spirochaetales	Borrelia afzelii	+1 (Pko, 23773..24504)	-	-	+	+
	Borrelia burgdorferi	+1 (B31, 23965..24696)	-	-	+	+
	Borrelia duttonii Ly	+1 (34831..35562)	-	-	+	+
	Borrelia garinii	+1 (Pbi, 23822..24553)	-	-	+	+
	Borrelia hermsii DAH	+1 (23676..24407)	-	-	+	+
	Borrelia recurrentis A1	+1 (35699..36430)	-	-	+	+
	Borrelia sp. SV1	+1 (gcontig_1118627515572:19333..20064)	-	-	+	+
	Borrelia spielmanii A14S	+1 (gcontig_1118408659030:95137..95868)	-	-	+	+
	Borrelia turicatae 91E135	+1 (23347..24081)	+ (22836..23321)	-	+	+
	Borrelia valaisiana VS116	+1 (24729..25460)	-	-	+	+
	Brachyspira hyodysenteriae WA1	+1 (1769746..1770489)	+ (1770532..1771014)	-	+	+
	Brachyspira murdochii DSM 12563	+1 (1897967..1898710)	+ (1898728..1899201)	-	+	+
	Brachyspira pilosicoli 95/1000	+1 (1317543..1318289)	+ (1317060..1317533)	-	+	+
	Leptospira biflexa	+1 (Patoc 1 (Ames), I, 59231..59974)	+ (3439967..3440443)	-	+	+
	Leptospira borgpetersenii	+1 (JB197, I, 657258..658007)	+ (658107..658607)	-	+	+
	Leptospira interrogans serovar Copenhageni str. Fiocruz L1-130	+1 (I, 3488641..3489390)	+ (3487108..3487680)	-	+	+
	Leptospira licerasiae serovar Varillal str. MMD0835	+1 (contig_44:393589..394320)	+ (contig_44:392980..393339)	-	+	+
	Leptospira noguchii str. 2006001870	+1 (ctg7180000005741:93476..94198)	+ (ctg7180000005741:92366..92803)	-	+	+
	Leptospira santarosai str. 2000030832	+1 (ctg1127686301056:246813..247544)	+(ctg1127686301056:247649..248119)	-	+	+
	Leptospira weilii str. 2006001853	+1 (ctg7180000004253:50333..51055)	+ (ctg7180000004253:51175..51657)	-	+	+
	Spirochaeta caldaria DSM 7334	+1 (1514164..1514889)	+ (1514933..1515388)	-	+	+
	Spirochaeta coccoides DSM 17374	+1 (668612..669166)	+ (668612..669166)	-	+	+
	Spirochaeta smaragdinae DSM 11293	+1 (2164179..2164925)	+ (2164922..2165425)	-	+	+
	Spirochaeta sp. Buddy	+1 (1530279..1531028)	+ (1529784..1530275)	-	+	+
	Spirochaeta thermophila DSM 6192	+1 (1234049..1234789)	+ (1233543..1234052)	-	+	+
	Treponema azotonutricium ZAS-9	+1 (2011165..2011905)	+ (2010648..2011184)	-	+	+
	Treponema brennaborense DSM 12168	+1 (1815423..1816163)	+ (1814864..1815433)	-	+ (1744296..1744913)	+ (1744915..1745934)
	Treponema denticola ATCC 35405	+1 (1530845..1531588)	+ (1888662..1889198)	-	+	+
	Treponema pallidum subsp. pallidum SS14	+1 (503968..504705)	+ (559336..559926)	-	+	+
	Treponema paraluiscuniculi Cuniculi A	+1 (499991..500728)	+ (555447..556037)	-	+	+
	Treponema phagedenis F0421	+1 (Cont962.1:142..885)	+ (Cont599.1:3198..3602)	-	+	+
	Treponema primitia ZAS-2	+1 (1241339..1242079)	+ (1242066..1242746)	-	+	+
	Treponema succinifaciens DSM 2489	+1 (1742057..1742800)	+ (1741490..1741975)	-	+ (1119144..1119764)	+ (1119761..1120903)
	Treponema vincentii ATCC 35580	+1 (contig00074:71307..72050)	+ (contig00029:173045..173539)	-	+	+
Notes:
1. Genomic locations of YebC, RuvC and RecU genes in each genome are shown.
2. Genomic locations of RuvA and RuvB genes are shown only if they are organized in one operon but distant from other examined genes.
3. If genes are located very close or in the same operon, they are highlighted with different colors.
4. In "YebC" column, different types of YebC are represented with different numbers (1 means YebC_I, 2 means YebC_II).
