# Supplementary material for: In silico identification of a multi-functional regulatory protein involved in Holliday junction resolution in bacteria
Source: BMC Syst Biol. 2012 Jul 16;6(Suppl 1):S20. doi: 10.1186/1752-0509-6-S1-S20 (PMC3403352; doi:10.1186/1752-0509-6-S1-S20)
Supplement: Additional file 2 — This file contains the distribution of YebC-like genes in sequenced eukaryotes. [file 1752-0509-6-S1-S20-S2.xls]

## Sheet: Sheet1
Classification	Organism	YebC-like
Apicomplexa	Ascogregarina taiwanensis	-
	Babesia bovis	-
	Cryptosporidium hominis	-
	Cryptosporidium muris RN66	-
	Cryptosporidium parvum Iowa II	-
	Eimeria tenella str. Houghton	-
	Gregarina niphandrodes	-
	Neospora caninum Liverpool	-
	Plasmodium berghei	-
	Plasmodium chabaudi	-
	Plasmodium falciparum Dd2	-
	Plasmodium falciparum HB3	-
	Plasmodium knowlesi strain H	-
	Plasmodium vivax	-
	Plasmodium yoelii yoelii	-
	Theileria annulata strain Ankara	-
	Theileria parva	-
	Toxoplasma gondii RH	-
	Toxoplasma gondii VEG	-
Dictyosteliida	Dictyostelium discoideum AX4	-
	Dictyostelium fasciculatum	-
	Dictyostelium purpureum	-
	Polysphondylium pallidum PN500	-
Diplomonadida	Giardia lamblia ATCC 50803	-
Entamoebidae	Entamoeba dispar SAW760	-
	Entamoeba histolytica HM-1:IMSS	-
	Entamoeba invadens IP1	-
Fungi/Ascomycota/Pezizomycotina	Aciculosporium take MAFF-241224	+
	Ajellomyces capsulatus NAm1	+
	Ajellomyces dermatitidis	+
	Alternaria brassicicola ATCC 96836	+
	Arthrobotrys oligospora ATCC 24927	+
	Arthroderma benhamiae CBS 112371	+
	Arthroderma gypseum CBS 118893	+
	Arthroderma otae CBS 113480	+
	Ascosphaera apis ARSEF 7405	+
	Aspergillus clavatus NRRL 1	+
	Aspergillus flavus NRRL3357	+
	Aspergillus fumigatus Af293	+
	Aspergillus nidulans FGSC A4	+
	Aspergillus niger ATCC 1015	+
	Aspergillus niger CBS 513.88	+
	Aspergillus sojae NBRC 4239	+
	Aspergillus terreus ATCC 20542	+
	Aspergillus terreus NIH2624	+
	Blumeria graminis f. sp. hordei DH14	+
	Botryotinia fuckeliana B05.10	+
	Chaetomium globosum CBS 148.51	+
	Chaetomium thermophilum var. thermophilum DSM 1495	+
	Claviceps fusiformis PRL 1980	+
	Claviceps paspali RRC 1481	+
	Coccidioides immitis H538.4	+
	Coccidioides immitis RMSCC 2394	+
	Coccidioides immitis RS	+
	Coccidioides posadasii str. Silveira	+
	Cordyceps militaris CM01	+
	Epichloe amarillans E57	+
	Epichloe brachyelytri E4804	+
	Epichloe festucae	+
	Epichloe glyceriae E277	+
	Epichloe typhina E5819	+
	Erysiphe pisi	+
	Exophiala dermatitidis NIH/UT8656	+
	Fusarium oxysporum Fo5176	+
	Gaeumannomyces graminis var. tritici R3-111a-1	+
	Geomyces destructans 20631-21	+
	Gibberella moniliformis 7600	+
	Gibberella zeae PH-1	+
	Glomerella graminicola M1.001	+
	Grosmannia clavigera	+
	Magnaporthe oryzae 70-15	+
	Magnaporthe poae ATCC 64411	+
	Metarhizium acridum CQMa 102	+
	Metarhizium anisopliae ARSEF 23	+
	Mycosphaerella graminicola	+
	Mycosphaerella graminicola IPO323	+
	Nectria haematococca mpVI 77-13-4	+
	Neosartorya fischeri NRRL 181	+
	Neotyphodium gansuense E7080	+
	Neurospora crassa OR74A	+
	Neurospora tetrasperma	+
	Ophiognomonia clavigignenti-juglandacearum	+
	Paracoccidioides brasiliensis	+
	Penicillium chrysogenum Wisconsin 54-1255	+
	Penicillium marneffei ATCC 18224	+
	Periglandula ipomoeae IasaF13	+
	Phaeosphaeria nodorum SN15	+
	Pyrenophora teres f. teres 0-1	+
	Pyrenophora tritici-repentis Pt-1C-BFP	+
	Sclerotinia sclerotiorum 1980 UF-70	+
	Septoria passerinii SP63	+
	Sordaria macrospora	+
	Talaromyces stipitatus ATCC 10500	+
	Trichoderma atroviride IMI 206040	+
	Trichoderma reesei QM6a	+
	Trichoderma virens Gv29-8	+
	Trichophyton equinum CBS 127.97	+
	Trichophyton rubrum CBS 118892	+
	Trichophyton tonsurans CBS 112818	+
	Trichophyton verrucosum HKI 0517	+
	Tuber melanosporum	+
	Uncinocarpus reesii 1704	+
	Verticillium albo-atrum VaMs.102	+
	Verticillium dahliae VdLs.17	+
Fungi/Ascomycota/Saccharomycotina	Ashbya gossypii ATCC 10895	+
	Candida albicans SC5314	+
	Candida albicans WO-1	+
	Candida dubliniensis CD36	+
	Candida glabrata CBS 138	+
	Candida parapsilosis CDC317	+
	Candida tenuis ATCC 10573	+
	Candida tropicalis MYA-3404	+
	Clavispora lusitaniae ATCC 42720	+
	Debaryomyces hansenii CBS767	+
	Kluyveromyces aestuarii ATCC 18862	+
	Kluyveromyces lactis NRRL Y-1140	+
	Kluyveromyces wickerhamii UCD 54-210	+
	Komagataella pastoris GS115	+
	Lachancea kluyveri NRRL Y-12651	+
	Lachancea thermotolerans CBS 6340	+
	Lachancea waltii NCYC 2644	+
	Lodderomyces elongisporus NRRL YB-4239	+
	Meyerozyma guilliermondii ATCC 6260	+
	Naumovozyma castellii NRRL Y-12630	+
	Ogataea parapolymorpha DL-1	+
	Saccharomyces bayanus MCYC 623	+
	Saccharomyces cerevisiae	+
	Saccharomyces kudriavzevii IFO 1802	+
	Saccharomyces mikatae IFO 1815	+
	Saccharomyces pastorianus Weihenstephan 34/70	+
	Scheffersomyces stipitis CBS 6054	+
	Spathaspora passalidarum NRRL Y-27907	+
	Vanderwaltozyma polyspora DSM 70294	+
	Wickerhamomyces anomalus NRRL Y-366	+
	Yarrowia lipolytica CLIB122	+
	Zygosaccharomyces rouxii CBS 732	+
Fungi/Ascomycota/Schizosaccharomycetes	Schizosaccharomyces cryophilus OY26	+
	Schizosaccharomyces japonicus yFS275	+
	Schizosaccharomyces octosporus yFS286	+
	Schizosaccharomyces pombe 972h	+
Fungi/Basidiomycota	Coprinopsis cinerea okayama7#130	-
	Cryptococcus neoformans R265	+
	Cryptococcus neoformans var. grubii H99	+
	Cryptococcus neoformans var. neoformans B-3501A	+
	Cryptococcus neoformans var. neoformans JEC21	+
	Phanerochaete chrysosporium RP-78	+
	Puccinia graminis	-
	Ustilago maydis 521	-
Fungi/Microsporidia	Edhazardia aedis USNM 41457	-
	Encephalitozoon cuniculi	-
	Encephalitozoon cuniculi GB-M1	-
	Encephalitozoon intestinalis ATCC 50506	-
	Enterocytozoon bieneusi H348	-
	Nematocida parisii	-
	Nosema ceranae BRL01	-
	Octosporea bayeri OER-3-3	-
	Vavraia culicis 'floridensis'	-
	Vittaforma corneae ATCC 50505	-
Fungi/Zygomycota	Rhizopus oryzae RA 99-880	-
Metazoa/Acoelomata/Trematoda	Clonorchis sinensis	+
	Schistosoma japonicum	+
	Schistosoma mansoni	+
Metazoa/Coelomata/Arthropoda	Acromyrmex echinatior	+
	Acyrthosiphon pisum	+
	Aedes aegypti	+
	Anopheles darlingi	+
	Anopheles gambiae str. PEST	+
	Apis florea	+
	Apis mellifera	+
	Atta cephalotes	+
	Bombus impatiens	+
	Bombus terrestris	+
	Bombyx mori	+
	Camponotus floridanus	+
	Culex quinquefasciatus	+
	Daphnia pulex	+
	Drosophila ananassae	+
	Drosophila elegans	+
	Drosophila erecta	+
	Drosophila ficusphila	+
	Drosophila grimshawi	+
	Drosophila kikkawai	+
	Drosophila melanogaster	+
	Drosophila mojavensis	+
	Drosophila persimilis	+
	Drosophila pseudoobscura	+
	Drosophila sechellia	+
	Drosophila simulans	+
	Drosophila takahashii	+
	Drosophila virilis	+
	Drosophila willistoni	+
	Drosophila yakuba	+
	Harpegnathos saltator	+
	Ixodes scapularis	+
	Lepeophtheirus salmonis	+
	Linepithema humile	+
	Mayetiola destructor	+
	Megachile rotundata	+
	Nasonia giraulti	+
	Nasonia longicornis	+
	Nasonia vitripennis	+
	Pediculus humanus corporis	+
	Pogonomyrmex barbatus	+
	Rhipicephalus microplus	+
	Rhodnius prolixus	+
	Solenopsis invicta	+
	Tribolium castaneum	+
	Varroa destructor	+
Metazoa/Coelomata/Chordata/Mammals	Ailuropoda melanoleuca	+
	Bos taurus	+
	Bubalus bubalis	+
	Callithrix jacchus	+
	Canis lupus familiaris	+
	Cavia porcellus	+
	Choloepus hoffmanni	+
	Cricetulus griseus	+
	Dasypus novemcinctus	+
	Dipodomys ordii	+
	Echinops telfairi	+
	Equus caballus	+
	Erinaceus europaeus	+
	Felis catus	+
	Gorilla gorilla	+
	Heterocephalus glaber	+
	Homo sapiens	+
	Loxodonta africana	+
	Macaca fascicularis	+
	Macaca mulatta	+
	Microcebus murinus	+
	Monodelphis domestica	+
	Mus musculus	+
	Mustela putorius furo	+
	Myotis lucifugus	+
	Nomascus leucogenys	+
	Ochotona princeps	+
	Odocoileus virginianus	+
	Ornithorhynchus anatinus	+
	Oryctolagus cuniculus	+
	Otolemur garnettii	+
	Ovis aries	+
	Pan troglodytes	+
	Pongo abelii	+
	Procavia capensis	+
	Pteropus vampyrus	+
	Rattus norvegicus	+
	Sarcophilus harrisii	+
	Sorex araneus	+
	Spermophilus tridecemlineatus	+
	Sus scrofa	+
	Tarsius syrichta	+
	Tupaia belangeri	+
	Tursiops truncatus	+
	Vicugna pacos	+
Metazoa/Coelomata/Chordata/Amphibia	Xenopus tropicalis	+
Metazoa/Coelomata/Chordata/Others	Anolis carolinensis	+
	Branchiostoma floridae	+
	Callorhinchus milii	+
	Ciona intestinalis	+
	Ciona savignyi	+
	Danio rerio	+
	Dicentrarchus labrax	+
	Gadus morhua	+
	Gallus gallus	+
	Gasterosteus aculeatus	+
	Labeotropheus fuelleborni	+
	Latimeria chalumnae	+
	Maylandia zebra	+
	Mchenga conophoros	+
	Melanochromis auratus	+
	Meleagris gallopavo	+
	Nothobranchius furzeri	+
	Nothobranchius kuhntae	+
	Oikopleura dioica	+
	Oreochromis niloticus	+
	Oryzias latipes	+
	Python molurus	+
	Rhamphochromis esox	+
	Taeniopygia guttata	+
	Takifugu rubripes	+
	Tetraodon nigroviridis	+
Metazoa/Coelomata/Others	Aplysia californica	+
	Saccoglossus kowalevskii	+
	Strongylocentrotus purpuratus	+
Metazoa/Pseudocoelomata/Nematoda	Ascaris suum	+
	Brugia malayi	+
	Bursaphelenchus xylophilus	+
	Caenorhabditis angaria	+
	Caenorhabditis brenneri	+
	Caenorhabditis briggsae	+
	Caenorhabditis elegans	+
	Caenorhabditis japonica	+
	Caenorhabditis remanei	+
	Caenorhabditis sp. 11 MAF-2010	+
	Heterodera glycines	+
	Heterorhabditis bacteriophora	+
	Loa loa	+
	Meloidogyne hapla	+
	Meloidogyne incognita	+
	Onchocerca volvulus	+
	Pristionchus pacificus	+
	Strongyloides ratti	+
	Trichinella spiralis	+
	Wuchereria bancrofti	+
Kinetoplastida	Leishmania braziliensis MHOM/BR/75/M2904	-
	Leishmania infantum JPCM5	-
	Leishmania major strain Friedlin	-
	Trypanosoma brucei	-
	Trypanosoma congolense IL3000	-
	Trypanosoma cruzi	-
	Trypanosoma vivax Y486	-
Cryptophyta	Guillardia theta	-
Others (Alveolata/Ciliophora)	Paramecium tetraurelia	-
	Tetrahymena thermophila SB210	-
Others (Alveolata/Perkinsea)	Perkinsus marinus ATCC 50983	-
Others (Parabasalidea)	Trichomonas vaginalis	-
Stramenopiles	Aureococcus anophagefferens	+
	Blastocystis hominis	+
	Ectocarpus siliculosus	+
	Hyaloperonospora arabidopsidis Emoy2	+
	Phytophthora infestans T30-4	+
	Phytophthora ramorum	+
	Phytophthora sojae	+
	Thalassiosira pseudonana CCMP1335	+
Viridiplantae/Streptophyta	Arabidopsis thaliana	+
	Oryza sativa	+
	Populus trichocarpa	+
Viridiplantae/Chlorophyta	Chlamydomonas reinhardtii	+
	Ostreococcus tauri	-
	Ostreococcus lucimarinus	-
Rhodophyta	Cyanidioschyzon merolae 10D	-
